# Supplementary material for: Solution-processable polymers of intrinsic microporosity for gas-phase carbon dioxide photoreduction
Source: Nat Commun. 2023 Jun 10;14:3443. doi: 10.1038/s41467-023-39161-6 (PMC10257718; doi:10.1038/s41467-023-39161-6)
Supplement: Supplementary file 3 — Source Data [file 41467_2023_39161_MOESM3_ESM.xlsx]

## Sheet: Figure 1b
	Normalised Absorbance
Wavelength/nm	pTA-Ph	pTA	pTA-Th	pTA-BT
800	4.55456e-05	0	0.00476	0.00537
799	0	0.000315512	0.00492	0.00482
798	0.000318819	0.000344195	0.00482	0.0063
797	0.000318819	0.000745755	0.00472	0.00686
796	0.000182183	0.000889169	0.00443	0.005
795	0.000273274	0.000803121	0.00419	0.00649
794	0.000387138	0.000889169	0.00396	0.00593
793	0.000409911	0.000889169	0.00399	0.00574
792	0.000592093	0.000975218	0.00369	0.00649
791	0.000637639	0.00115	0.00379	0.00686
790	0.000705957	0.00115	0.00346	0.00686
789	0.000705957	0.00138	0.00359	0.00704
788	0.000774276	0.00141	0.00346	0.00593
787	0.000979231	0.00138	0.00313	0.00852
786	0.00107	0.00172	0.00279	0.00815
785	0.00105	0.00175	0.00273	0.00815
784	0.001	0.00175	0.0027	0.00741
783	0.00121	0.00172	0.00279	0.00908
782	0.00137	0.00207	0.00273	0.00963
781	0.0013	0.00221	0.0025	0.00871
780	0.00137	0.00215	0.00243	0.00815
779	0.00153	0.00212	0.0024	0.01038
778	0.00171	0.00247	0.00233	0.01038
777	0.00173	0.00264	0.00213	0.01019
776	0.0018	0.00267	0.00193	0.01167
775	0.00196	0.00272	0.00176	0.01186
774	0.00205	0.0029	0.00163	0.01223
773	0.00219	0.00295	0.00136	0.01223
772	0.00219	0.00313	0.00133	0.01167
771	0.00225	0.00324	0.00136	0.01223
770	0.00223	0.00333	0.00116	0.0113
769	0.00219	0.00324	0.000998203	0.01112
768	0.00251	0.00324	0.00116	0.01241
767	0.00253	0.0035	0.00133	0.01297
766	0.00271	0.00359	0.000998203	0.01408
765	0.00278	0.00399	0.000998203	0.0139
764	0.00276	0.00399	0.000665469	0.0139
763	0.00291	0.00404	0.000798563	0.0139
762	0.00317	0.00413	0.000698742	0.01556
761	0.00328	0.00447	0.000865109	0.01649
760	0.00328	0.0045	0.000765289	0.01668
759	0.00348	0.00439	0.000665469	0.01779
758	0.00351	0.00479	0.000565648	0.01668
757	0.00362	0.00465	0.000499102	0.0176
756	0.00362	0.00473	0.000499102	0.0176
755	0.00371	0.00482	0.000299461	0.0176
754	0.00362	0.00488	3.32734e-05	0.01649
753	0.00383	0.00496	0.000199641	0.0176
752	0.00403	0.00522	0.000232914	0.0189
751	0.0041	0.00534	0.000299461	0.0189
750	0.00437	0.00542	0.000232914	0.02094
749	0.00444	0.00588	0	0.02112
748	0.00462	0.00597	0.000232914	0.02149
747	0.00469	0.00617	0.000232914	0.02205
746	0.00469	0.00625	0.000133094	0.02149
745	0.00483	0.00622	0.000299461	0.02298
744	0.00494	0.00648	0.000499102	0.02316
743	0.00517	0.00663	0.000232914	0.02427
742	0.00533	0.00683	3.32734e-05	0.0252
741	0.00549	0.00706	0.000598922	0.02594
740	0.00553	0.00729	0.000366008	0.02538
739	0.00574	0.0074	0.000232914	0.0265
738	0.0059	0.00757	0.000465828	0.02798
737	0.00601	0.0078	0.000499102	0.0289
736	0.00606	0.00797	0.000665469	0.02946
735	0.00615	0.00812	0.000698742	0.02779
734	0.00619	0.00806	0.000499102	0.0289
733	0.0064	0.00823	0.000598922	0.0302
732	0.00649	0.00849	0.000598922	0.03002
731	0.00665	0.00866	0.000765289	0.03076
730	0.00692	0.00881	0.000998203	0.03187
729	0.00713	0.00912	0.00096493	0.03391
728	0.00713	0.00938	0.00096493	0.03372
727	0.00713	0.00949	0.000998203	0.0328
726	0.0074	0.00938	0.0012	0.03483
725	0.0074	0.00978	0.00133	0.03428
724	0.00747	0.00987	0.00136	0.03446
723	0.00799	0.00998	0.00156	0.03761
722	0.00818	0.01061	0.00196	0.03873
721	0.00831	0.01087	0.00183	0.04021
720	0.00838	0.01104	0.00223	0.03965
719	0.00838	0.01122	0.00206	0.03928
718	0.00847	0.01116	0.0023	0.03965
717	0.00872	0.01133	0.0027	0.0415
716	0.00879	0.01156	0.0025	0.04188
715	0.00904	0.0117	0.00289	0.04317
714	0.00904	0.01199	0.00313	0.04262
713	0.00931	0.01208	0.00323	0.0441
712	0.00945	0.01245	0.00339	0.04558
711	0.00963	0.01274	0.00339	0.04614
710	0.00977	0.01291	0.00369	0.04614
709	0.00986	0.01314	0.00386	0.04743
708	0.01009	0.01339	0.00419	0.04855
707	0.01016	0.01365	0.00443	0.04855
706	0.01036	0.01374	0.00456	0.04947
705	0.0105	0.01403	0.00492	0.05003
704	0.01068	0.01428	0.00516	0.05114
703	0.01084	0.01463	0.00532	0.05225
702	0.01109	0.01489	0.00579	0.05318
701	0.01116	0.01514	0.00599	0.05373
700	0.01134	0.01537	0.00602	0.05485
699	0.01164	0.01569	0.00626	0.05596
698	0.01168	0.01612	0.00659	0.05688
697	0.01182	0.01632	0.00705	0.05688
696	0.01191	0.01641	0.00735	0.05818
695	0.01202	0.01678	0.00762	0.05855
694	0.01227	0.01698	0.00772	0.05929
693	0.01243	0.01735	0.00822	0.06059
692	0.01273	0.01761	0.00842	0.0617
691	0.01262	0.01798	0.00872	0.06133
690	0.01293	0.01807	0.00912	0.063
689	0.01309	0.01853	0.00955	0.06467
688	0.01334	0.0189	0.00998	0.06522
687	0.0136	0.01927	0.01015	0.0667
686	0.01366	0.01965	0.01035	0.06726
685	0.01382	0.02002	0.01081	0.06782
684	0.01389	0.02031	0.01128	0.06837
683	0.01414	0.02062	0.01161	0.07004
682	0.01428	0.02102	0.01208	0.07059
681	0.01442	0.02148	0.01248	0.07097
680	0.01455	0.02171	0.01298	0.07208
679	0.0148	0.02206	0.01344	0.07356
678	0.01501	0.0226	0.01401	0.07412
677	0.01521	0.02295	0.01447	0.07486
676	0.01533	0.02329	0.01461	0.07597
675	0.01544	0.02361	0.01517	0.07671
674	0.01567	0.02404	0.01564	0.07838
673	0.0158	0.02464	0.01614	0.07856
672	0.01599	0.02501	0.01664	0.07912
671	0.0161	0.02536	0.0171	0.08004
670	0.01624	0.0257	0.0174	0.08134
669	0.01637	0.02604	0.01797	0.08227
668	0.01665	0.02645	0.01847	0.08338
667	0.01672	0.02696	0.01913	0.08319
666	0.01703	0.02728	0.0197	0.08505
665	0.01719	0.02779	0.0202	0.08709
664	0.01726	0.02828	0.02056	0.08709
663	0.01744	0.02854	0.02116	0.08764
662	0.01769	0.02894	0.02176	0.08931
661	0.01779	0.02946	0.02209	0.08986
660	0.01797	0.0298	0.02279	0.09098
659	0.01824	0.03026	0.02316	0.09246
658	0.01845	0.03072	0.02402	0.09357
657	0.01858	0.03121	0.02472	0.09468
656	0.01849	0.03152	0.02539	0.09394
655	0.01876	0.03155	0.02562	0.09579
654	0.01902	0.03212	0.02629	0.09691
653	0.01917	0.03261	0.02712	0.09728
652	0.01929	0.03301	0.02782	0.09894
651	0.01956	0.03342	0.02838	0.10043
650	0.01961	0.03376	0.02908	0.10006
649	0.01977	0.03405	0.02968	0.10154
648	0.01995	0.03428	0.03035	0.10209
647	0.02006	0.03485	0.03108	0.10228
646	0.02022	0.03505	0.03184	0.10376
645	0.0204	0.03554	0.03247	0.10432
644	0.02061	0.03594	0.03311	0.10413
643	0.02079	0.03626	0.03381	0.10543
642	0.02106	0.03663	0.03467	0.10654
641	0.02122	0.03703	0.03554	0.1071
640	0.02145	0.03746	0.0363	0.10858
639	0.02166	0.03786	0.03717	0.10969
638	0.02166	0.03835	0.03763	0.10951
637	0.02166	0.03852	0.03843	0.10951
636	0.02202	0.03878	0.03913	0.11136
635	0.02214	0.03935	0.03999	0.11191
634	0.02227	0.03958	0.04073	0.11284
633	0.02227	0.03993	0.04172	0.11284
632	0.02252	0.04016	0.04239	0.11414
631	0.02273	0.0407	0.04326	0.11543
630	0.02293	0.0411	0.04422	0.11673
629	0.02291	0.0415	0.04509	0.1171
628	0.02318	0.04191	0.04595	0.11895
627	0.02327	0.04242	0.04665	0.11933
626	0.02332	0.04274	0.04778	0.12044
625	0.02343	0.04311	0.04865	0.12007
624	0.02364	0.04343	0.04944	0.12192
623	0.02377	0.04391	0.05024	0.12377
622	0.02398	0.04449	0.05134	0.12525
621	0.02405	0.04486	0.05217	0.12488
620	0.02423	0.04523	0.0531	0.12618
619	0.0243	0.04566	0.05437	0.12729
618	0.02437	0.04615	0.05533	0.1284
617	0.0245	0.04652	0.056	0.12896
616	0.02464	0.04698	0.0568	0.13063
615	0.02471	0.04744	0.05786	0.13155
614	0.02489	0.04767	0.05903	0.13285
613	0.02505	0.04827	0.05996	0.13452
612	0.02519	0.04865	0.06102	0.13619
611	0.02516	0.04919	0.06219	0.13711
610	0.02537	0.04951	0.06345	0.13878
609	0.02539	0.04991	0.06458	0.14026
608	0.02557	0.05034	0.06548	0.14156
607	0.02576	0.05077	0.06675	0.14341
606	0.02598	0.05126	0.06768	0.14638
605	0.02598	0.0516	0.06874	0.14786
604	0.02614	0.05209	0.07007	0.15008
603	0.0263	0.05243	0.07127	0.15175
602	0.02637	0.05275	0.07254	0.15416
601	0.02651	0.05309	0.0735	0.15657
600	0.02664	0.05344	0.0749	0.15953
599	0.0268	0.0539	0.0757	0.16176
598	0.02689	0.05424	0.07696	0.16454
597	0.02701	0.0545	0.07839	0.16713
596	0.0271	0.05484	0.07959	0.17047
595	0.02721	0.05516	0.08065	0.17361
594	0.02715	0.05556	0.08209	0.17528
593	0.0273	0.05564	0.08345	0.17917
592	0.02767	0.05608	0.08475	0.18436
591	0.02767	0.05665	0.08614	0.18751
590	0.02776	0.05682	0.08751	0.19048
589	0.02787	0.05694	0.08891	0.19529
588	0.02797	0.05748	0.09057	0.20048
587	0.02808	0.05785	0.0921	0.2053
586	0.0284	0.05823	0.09353	0.21012
585	0.02847	0.0586	0.09539	0.21568
584	0.0286	0.05906	0.09696	0.2216
583	0.02863	0.05934	0.09889	0.22642
582	0.02869	0.05957	0.10049	0.2318
581	0.02881	0.06009	0.10225	0.23828
580	0.02899	0.06064	0.10408	0.24365
579	0.02892	0.06092	0.10591	0.25051
578	0.02906	0.06124	0.10794	0.25644
577	0.02922	0.06164	0.1101	0.26496
576	0.02935	0.0621	0.11193	0.27219
575	0.02967	0.06264	0.11433	0.28108
574	0.02974	0.06325	0.11652	0.28757
573	0.02981	0.0635	0.11879	0.29609
572	0.02995	0.06396	0.12138	0.30387
571	0.03013	0.06442	0.12424	0.31388
570	0.03013	0.06491	0.12737	0.32166
569	0.03033	0.06531	0.13017	0.33278
568	0.03052	0.06606	0.13333	0.34352
567	0.03052	0.06672	0.13669	0.35168
566	0.03058	0.06692	0.13998	0.36168
565	0.03061	0.0674	0.14404	0.37243
564	0.03072	0.06784	0.148	0.38188
563	0.03111	0.06841	0.15219	0.39448
562	0.03134	0.0693	0.15702	0.40689
561	0.03149	0.06973	0.16161	0.41949
560	0.03149	0.07042	0.16663	0.43209
559	0.03165	0.07073	0.17186	0.44339
558	0.03177	0.07131	0.17755	0.45544
557	0.0319	0.07174	0.18364	0.46767
556	0.032	0.07231	0.19042	0.48119
555	0.03204	0.07308	0.19678	0.49194
554	0.03231	0.07323	0.2039	0.50658
553	0.03252	0.07389	0.21085	0.52029
552	0.03257	0.07463	0.21901	0.53326
551	0.03284	0.07503	0.22696	0.54586
550	0.03304	0.07555	0.23548	0.56031
549	0.03336	0.07641	0.24473	0.57532
548	0.03343	0.07713	0.25431	0.58829
547	0.03332	0.07782	0.26466	0.59996
546	0.03361	0.07816	0.27517	0.61386
545	0.03384	0.07871	0.28648	0.62757
544	0.03395	0.07931	0.29717	0.64091
543	0.03402	0.08005	0.30924	0.65425
542	0.0342	0.08054	0.32182	0.6663
541	0.03448	0.0812	0.33423	0.68019
540	0.03443	0.08203	0.34827	0.69446
539	0.03461	0.08261	0.36241	0.70595
538	0.03493	0.08352	0.37606	0.7204
537	0.03507	0.08473	0.39179	0.7343
536	0.03537	0.08585	0.40737	0.74893
535	0.03562	0.08697	0.42397	0.76246
534	0.03569	0.08829	0.44057	0.77469
533	0.03582	0.08938	0.45694	0.78562
532	0.03603	0.09087	0.47328	0.79692
531	0.03607	0.09219	0.49048	0.80767
530	0.03639	0.09376	0.50745	0.81971
529	0.0366	0.09546	0.52462	0.82953
528	0.0368	0.09752	0.54166	0.84028
527	0.03666	0.09936	0.55883	0.84769
526	0.03714	0.10111	0.5758	0.86029
525	0.03739	0.10383	0.5922	0.86882
524	0.03753	0.10653	0.60904	0.8779
523	0.0378	0.10943	0.62677	0.88864
522	0.03787	0.11298	0.64384	0.89605
521	0.03808	0.11631	0.66031	0.90384
520	0.03853	0.1205	0.67755	0.91514
519	0.03871	0.1248	0.69415	0.92144
518	0.03903	0.1293	0.70959	0.92903
517	0.0391	0.13424	0.7245	0.93533
516	0.03924	0.13983	0.73987	0.94182
515	0.0394	0.14545	0.75401	0.94775
514	0.03985	0.15162	0.76792	0.95497
513	0.04013	0.15887	0.78219	0.95979
512	0.04038	0.1661	0.79527	0.96609
511	0.04063	0.17385	0.80838	0.97054
510	0.04076	0.18234	0.82082	0.9748
509	0.0409	0.19048	0.83174	0.97851
508	0.04101	0.19949	0.84312	0.98017
507	0.04122	0.2083	0.85356	0.98277
506	0.04167	0.21739	0.86341	0.98814
505	0.04183	0.2276	0.8726	0.99074
504	0.04208	0.23824	0.88178	0.99259
503	0.04229	0.24842	0.89046	0.9937
502	0.04254	0.25881	0.89795	0.99555
501	0.04284	0.26991	0.906	0.99796
500	0.04306	0.28086	0.91286	0.99833
499	0.04334	0.29179	0.92041	0.99944
498	0.04368	0.30344	0.92683	1
497	0.04388	0.31525	0.93369	0.99907
496	0.04434	0.32664	0.93931	1
495	0.04461	0.33857	0.94493	0.99907
494	0.045	0.35019	0.95062	0.99944
493	0.04511	0.36183	0.95591	0.99629
492	0.04532	0.37434	0.96104	0.99555
491	0.0458	0.38633	0.96536	0.99444
490	0.04605	0.39797	0.97002	0.99185
489	0.04657	0.41002	0.97415	0.99074
488	0.04671	0.42287	0.97851	0.98703
487	0.04705	0.43569	0.98157	0.98444
486	0.04737	0.44863	0.98553	0.98221
485	0.04757	0.46191	0.98809	0.97684
484	0.04785	0.47401	0.99058	0.97406
483	0.04823	0.48554	0.99305	0.97147
482	0.04864	0.49782	0.99494	0.9672
481	0.04889	0.5099	0.99714	0.96461
480	0.04921	0.52183	0.99817	0.96127
479	0.04951	0.53419	0.99894	0.95627
478	0.04996	0.54601	0.99927	0.9522
477	0.05046	0.55811	0.99987	0.9483
476	0.05056	0.57016	1	0.94256
475	0.05076	0.58249	0.99947	0.93774
474	0.05126	0.59428	0.99887	0.93478
473	0.05165	0.60638	0.9975	0.92792
472	0.05208	0.61826	0.99597	0.92403
471	0.05251	0.63074	0.99461	0.9194
470	0.05281	0.64347	0.99241	0.91143
469	0.05292	0.65549	0.99018	0.90643
468	0.05327	0.66731	0.98789	0.89957
467	0.05383	0.67927	0.98523	0.89568
466	0.05443	0.69083	0.982	0.89087
465	0.05456	0.70307	0.97801	0.88327
464	0.05486	0.7144	0.97471	0.87697
463	0.05557	0.72614	0.97085	0.87252
462	0.05577	0.73752	0.96673	0.86511
461	0.05636	0.74911	0.9624	0.85863
460	0.0567	0.76035	0.95774	0.85103
459	0.05727	0.77108	0.95322	0.84584
458	0.05782	0.78224	0.94893	0.83917
457	0.05859	0.79254	0.94373	0.83324
456	0.05921	0.80301	0.93911	0.82731
455	0.05992	0.81279	0.93392	0.82027
454	0.06046	0.82257	0.92889	0.81138
453	0.06151	0.83192	0.92347	0.80656
452	0.06237	0.84147	0.91828	0.80063
451	0.06349	0.85088	0.91286	0.79452
450	0.06461	0.85954	0.90743	0.78877
449	0.06588	0.86826	0.90128	0.77951
448	0.06718	0.87643	0.89545	0.77413
447	0.06887	0.88492	0.8896	0.76839
446	0.07055	0.89301	0.88368	0.76302
445	0.07221	0.90056	0.87769	0.75375
444	0.07451	0.90778	0.87113	0.74838
443	0.0767	0.9153	0.86484	0.74134
442	0.07948	0.92195	0.85829	0.73485
441	0.08251	0.92878	0.85163	0.72855
440	0.0861	0.93526	0.84535	0.72411
439	0.08998	0.94143	0.83812	0.71595
438	0.09394	0.94785	0.83087	0.70854
437	0.09872	0.95328	0.82345	0.70113
436	0.10425	0.9591	0.81583	0.69631
435	0.10974	0.96435	0.80851	0.69075
434	0.11544	0.96848	0.80166	0.68427
433	0.12222	0.97249	0.7944	0.67853
432	0.12917	0.9774	0.78705	0.67148
431	0.13666	0.98124	0.7796	0.665
430	0.14509	0.98486	0.77111	0.65981
429	0.15383	0.98847	0.76429	0.65333
428	0.16314	0.99111	0.7574	0.64777
427	0.17346	0.99269	0.74968	0.64314
426	0.18403	0.99472	0.74223	0.63665
425	0.19498	0.99627	0.73464	0.62887
424	0.20762	0.99736	0.72759	0.62461
423	0.22124	0.99877	0.72017	0.61812
422	0.23515	0.9996	0.71222	0.61071
421	0.25005	1	0.70327	0.60589
420	0.26558	0.99977	0.69545	0.60107
419	0.28122	0.99963	0.68876	0.59515
418	0.2973	0.9988	0.67901	0.5894
417	0.31374	0.99819	0.67322	0.5844
416	0.33219	0.99753	0.66404	0.5818
415	0.35088	0.99639	0.65549	0.57625
414	0.37063	0.99435	0.6481	0.57161
413	0.39051	0.99194	0.63998	0.56661
412	0.41048	0.98979	0.63269	0.56124
411	0.43116	0.98646	0.62498	0.55605
410	0.4527	0.98313	0.61706	0.55327
409	0.47397	0.98012	0.6095	0.5516
408	0.49453	0.97637	0.60205	0.54679
407	0.51615	0.97229	0.595	0.5403
406	0.53767	0.96756	0.58718	0.53493
405	0.55873	0.96309	0.58006	0.53067
404	0.58043	0.95809	0.5729	0.529
403	0.60175	0.95319	0.56615	0.52529
402	0.6227	0.94803	0.55879	0.52196
401	0.64392	0.94249	0.55157	0.51844
400	0.66533	0.93696	0.54512	0.51603
399	0.68441	0.93067	0.53846	0.51232
398	0.7047	0.92454	0.53118	0.50769
397	0.72552	0.91811	0.52456	0.50491
396	0.74467	0.91128	0.51724	0.50417
395	0.76314	0.90497	0.51051	0.50157
394	0.78104	0.89855	0.50482	0.49768
393	0.79946	0.89141	0.49701	0.49453
392	0.81693	0.8836	0.49152	0.49528
391	0.83387	0.87701	0.48612	0.49361
390	0.84993	0.86912	0.4805	0.48916
389	0.86509	0.86129	0.47445	0.4849
388	0.8806	0.85323	0.46739	0.4849
387	0.89502	0.84531	0.46267	0.48379
386	0.90811	0.83674	0.45977	0.47916
385	0.92098	0.82825	0.45385	0.47916
384	0.93223	0.82001	0.44826	0.47693
383	0.94207	0.81175	0.442	0.47619
382	0.9517	0.80395	0.43641	0.47526
381	0.96038	0.79486	0.43232	0.47323
380	0.96864	0.78628	0.4271	0.47434
379	0.97477	0.77822	0.42337	0.47156
378	0.9811	0.76996	0.41825	0.47415
377	0.98666	0.76251	0.41176	0.47471
376	0.99034	0.75468	0.40916	0.47026
375	0.99399	0.74575	0.4061	0.47267
374	0.99718	0.73744	0.40307	0.4736
373	0.99916	0.72811	0.40065	0.47582
372	0.99936	0.71954	0.39742	0.47804
371	0.9998	0.71116	0.39585	0.47841
370	1	0.70534	0.39442	0.48453
369	0.99756	0.69831	0.39003	0.48268
368	0.99517	0.69	0.38687	0.48379
367	0.99233	0.68242	0.38368	0.4849
366	0.98859	0.67451	0.38042	0.49731
365	0.98481	0.66794	0.37912	0.50417
364	0.97935	0.66189	0.37792	0.50954
363	0.97297	0.6538	0.37586	0.51788
362	0.96539	0.64663	0.37376	0.52325
361	0.95757	0.63914	0.37203	0.52511
360	0.94878	0.63142	0.37103	0.53233
359	0.93954	0.62443	0.3686	0.5403
358	0.93123	0.61746	0.36807	0.54938
357	0.92139	0.61195	0.36701	0.56494
356	0.91119	0.60552	0.36561	0.57847
355	0.90051	0.59979	0.36594	0.58477
354	0.88862	0.59313	0.36434	0.59996
353	0.87703	0.58728	0.36468	0.60923
352	0.86635	0.582	0.36444	0.63072
351	0.85371	0.57796	0.36484	0.64943
350	0.84127	0.57285	0.36711	0.66926
349	0.82902	0.56778	0.37023	0.68705
348	0.81638	0.56345	0.36754	0.70928
347	0.80256	0.55912	0.36707	0.72596
346	0.79056	0.55458	0.36484	0.75153
345	0.77765	0.55203	0.36378	0.77135
344	0.76528	0.54876	0.36777	0.80174
343	0.75235	0.54738	0.37083	0.82583
342	0.73622	0.54538	0.3721	0.86937
341	0.72115	0.53669	0.37143	0.95794
340	0.70933	0.52854	0.3683	0.99796
339	0.69566	0.53287	0.3691	1.02298
338	0.68259	0.53844	0.37173
337	0.66968	0.53864	0.37449
336	0.65738	0.53855	0.37712
335	0.64531	0.53947	0.38205
334	0.63281	0.53973	0.38494
333	0.6222	0.54228	0.38784
332	0.61261	0.54572	0.3915
331	0.60255	0.55186	0.39209
330	0.59392	0.55912	0.39449
329	0.58535	0.56634	0.39469
328	0.57697	0.57274	0.39476
327	0.57037	0.58232	0.39555
326	0.56269	0.59032	0.39462
325	0.55668	0.60088	0.39516
324	0.55153	0.61043	0.39179
323	0.54573	0.6211	0.38667
322	0.54247	0.6324	0.38331
321	0.53828	0.64499	0.38042
320	0.53502	0.65586	0.37559
			0.37
			0.36122
			0.3522
			0.34688
			0.34285
			0.3325
			0.32741
			0.3161
			0.30924
			0.30305
			0.29776
			0.30685
			0.28948
			0.28106
			0.22623
			0.21851
			0.21328
			0.21049
			0.22792
			0.22796

## Sheet: Figure 1c
Wavelength (nm)	pTA-BT	Wavelength (nm)	pTA-Th	Wavelength (nm)	pTA-Ph	2_pTA_400nm_bp015-10_1	pTA
	--		--		--	Wavelength (nm)	--
	--		--		--		--
	--		--		--		--
	--		--		--		--
	--		--		--		--
	--	435	9.05044		--		--
	--	436.06	8.61248		--	435	14.1568
	--	436.96	8.69184		--	436.06	13.632
	--	438.03	8.57934		--	436.96	13.8248
	--	438.93	8.66761		--	438.03	13.4274
	--	440	8.76642		--	438.93	13.5567
	--	441.06	8.89829		--	440	13.1272
	--	441.96	8.59614		--	441.06	13.2251
	--	443.03	8.40337		--	441.96	13.4746
	--	443.93	8.06005		--	443.03	12.9422
	--	445	8.09819		--	443.93	12.6124
	--	446.06	7.41657		--	445	12.0281
	--	446.96	7.30241		--	446.06	12.0319
	--	448.03	7.38916		--	446.96	11.6989
	--	448.93	7.02608		--	448.03	11.7278
	--	450	6.96884		--	448.93	11.2289
	--	451.06	6.62611		--	450	10.9102
	--	451.96	6.51703		--	451.06	10.8545
	--	453.03	6.40134		--	451.96	10.9839
	--	453.93	6.59075		--	453.03	10.4941
	--	455	6.82373		--	453.93	10.7133
	--	456.06	6.47514		--	455	10.6021
	--	456.96	6.5452		--	456.06	10.2344
	--	458.03	6.44002		--	456.96	10.4341
	--	458.93	6.43227		--	458.03	10.444
	--	460	6.06302	430	48.5737	458.93	10.6889
	--	461.06	5.91986	431.06	54.7484	460	10.3708
	--	461.96	5.83168	431.96	60.1308	461.06	10.5211
	--	463.03	5.47174	433.03	69.4544	461.96	10.2738
	--	463.93	5.39536	433.93	76.9905	463.03	10.3218
	--	465	5.03978	435	87.5426	463.93	10.0676
	--	466.06	4.797	436.06	97.4287	465	10.1187
	--	466.96	4.51082	436.96	107.478	466.06	10.0768
	--	468.03	4.72517	438.03	122.587	466.96	9.85946
	--	468.93	4.38703	438.93	137.536	468.03	10.1803
	--	470	4.36712	440	156.259	468.93	10.3621
	--	471.06	4.24634	441.06	174.426	470	10.5568
	--	471.96	4.0224	441.96	192.107	471.06	11.3417
	--	473.03	4.16342	443.03	214.803	471.96	11.7638
	--	473.93	4.15233	443.93	239.026	473.03	12.4842
	--	475	4.09618	445	266.758	473.93	12.932
	--	476.06	4.38826	446.06	296.363	475	14.2145
	--	476.96	4.53204	446.96	323.809	476.06	15.0956
	--	478.03	4.91919	448.03	356.22	476.96	15.8708
	--	478.93	5.11073	448.93	385.88	478.03	17.8725
	--	480	5.57883	450	416.496	478.93	18.7877
	--	481.04	5.69976	451.06	450.893	480	20.5741
	--	481.94	5.84651	451.96	482.147	481.04	22.8248
	--	482.98	5.86051	453.03	514.692	481.94	23.9347
	--	484.02	5.91733	453.93	549.042	482.98	26.3163
	--	485.07	6.13823	455	578.193	484.02	28.5105
	--	485.97	6.10112	456.06	605.689	485.07	30.5969
	--	487.01	5.75534	456.96	635.592	485.97	32.4481
	--	488.05	5.40135	458.03	669.907	487.01	34.5314
	--	488.95	5.2071	458.93	685.893	488.05	37.5727
	--	490	4.589	460	704.807	488.95	39.5109
	--	491.06	4.47967	461.06	737.344	490	41.4537
	--	491.96	4.16684	461.96	746.015	491.06	44.9115
	--	493.03	3.69378	463.03	763.544	491.96	48.2141
	--	493.93	3.64065	463.93	773.212	493.03	51.9583
	--	495	3.21363	465	789.826	493.93	54.9052
	--	496.06	2.92246	466.06	795.519	495	59.3855
	--	496.96	2.98992	466.96	802.195	496.06	63.8291
	--	498.03	2.86352	468.03	801.654	496.96	68.0089
	--	498.93	2.78058	468.93	807.73	498.03	73.8025
	--	500	2.70876	470	813.413	498.93	78.0162
	--	501.04	2.77911	471.06	812.301	500	83.079
	--	501.94	2.58621	471.96	808.22	501.04	89.2553
	--	502.98	2.62941	473.03	818.614	501.94	93.8293
	--	504.02	2.5761	473.93	814.001	502.98	99.051
	--	505.07	2.58967	475	805.951	504.02	107.204
	--	505.97	2.58862	476.06	817.077	505.07	111.12
	--	507.01	2.77381	476.96	812.483	505.97	117.467
	--	508.05	2.81839	478.03	802.274	507.01	124.685
	--	508.95	2.84873	478.93	804.763	508.05	129.985
	--	510	2.65959	480	807.11	508.95	135.624
	--	511.04	2.66748	481.04	796.895	510	142.21
	--	511.94	2.90157	481.94	802.334	511.04	149.069
	--	512.98	2.74665	482.98	791.906	511.94	153.498
	--	514.02	2.93667	484.02	793.22	512.98	161.004
	--	515.07	2.81696	485.07	788.349	514.02	166.293
	--	515.97	2.92389	485.97	778.565	515.07	172.351
	--	517.01	3.12287	487.01	767.138	515.97	178.419
	--	518.05	3.19843	488.05	762.534	517.01	181.607
	--	518.95	3.33489	488.95	753.461	518.05	184.995
	--	520	3.59778	490	740.696	518.95	190.192
	--	521.04	3.58457	491.06	729.294	520	192.2
	--	521.94	3.99169	491.96	719.251	521.04	198.126
	--	522.98	3.95818	493.03	706.135	521.94	197.092
	--	524.02	4.3885	493.93	697.547	522.98	200.245
	--	525.07	4.58598	495	674.063	524.02	200.889
	--	525.97	4.8595	496.06	658.15	525.07	200.343
	--	527.01	5.12047	496.96	645.147	525.97	200.736
	--	528.05	5.31068	498.03	624.484	527.01	203.887
	--	528.95	5.46151	498.93	611.302	528.05	202.095
	--	530	5.71582	500	596.704	528.95	202.814
	--	531.04	5.95683	501.04	582.335	530	200.994
	--	531.94	5.85617	501.94	559.732	531.04	197.715
	--	532.98	5.95446	502.98	552.055	531.94	198.606
	--	534.02	6.36433	504.02	531.762	532.98	196.829
	--	535.07	6.52572	505.07	518.277	534.02	195.425
	--	535.97	6.5992	505.97	504.225	535.07	192.224
	--	537.01	7.08441	507.01	490.621	535.97	190.966
	--	538.05	7.95064	508.05	479.163	537.01	189.626
	--	538.95	8.69069	508.95	462.53	538.05	190.33
	--	540	9.64931	510	453.804	538.95	188.923
	--	541.04	10.7876	511.04	440.705	540	187.945
	--	541.94	12.1238	511.94	427.148	541.04	189.671
	--	542.98	12.9832	512.98	416.465	541.94	190.514
	--	544.02	13.5555	514.02	407.617	542.98	191.153
555.07	5.62775	545.07	14.223	515.07	395.485	544.02	189.02
555.97	6.20946	545.97	14.3905	515.97	386.225	545.07	186.613
557.01	5.55584	547.01	14.4428	517.01	377.366	545.97	185.662
558.05	5.85823	548.05	14.7836	518.05	365.594	547.01	185.729
558.95	5.59575	548.95	14.5431	518.95	359.033	548.05	184.216
560	6.00237	550	14.3344	520	344.318	548.95	179.857
561.02	6.16615	551.04	13.625	521.04	338.584	550	176.368
562.05	6.16138	551.94	13.0272	521.94	327.97	551.04	172.081
562.94	6.47753	552.98	12.6226	522.98	317.775	551.94	171.714
563.97	6.40032	554.02	13.0642	524.02	312.329	552.98	167.04
565	6.69411	555.07	13.4695	525.07	305.423	554.02	164.644
566.02	7.02469	555.97	13.7472	525.97	294.749	555.07	162.222
567.05	7.20484	557.01	13.8791	527.01	284.922	555.97	160.059
567.94	8.01744	558.05	14.6528	528.05	276.008	557.01	156.008
568.97	8.23203	558.95	15.0134	528.95	271.403	558.05	154.928
570	8.00893	560	15.4336	530	263.334	558.95	152.039
571.02	9.12124	561.02	15.6943	531.04	257.145	560	149.789
572.05	9.07672	562.05	15.7705	531.94	252.756	561.02	147.069
572.94	9.39672	562.94	16.4768	532.98	243.038	562.05	143.888
573.97	9.70589	563.97	16.7351	534.02	238.125	562.94	141.214
575	10.2347	565	16.8317	535.07	229.525	563.97	139.393
576.02	10.4304	566.02	17.3607	535.97	223.646	565	135.33
577.05	11.0808	567.05	17.5501	537.01	217.148	566.02	133.137
577.94	11.5861	567.94	17.6477	538.05	211.443	567.05	129.645
578.97	12.0115	568.97	18.2786	538.95	204.074	567.94	125.625
580	13.0197	570	18.219	540	198.195	568.97	123.686
581.02	13.2138	571.02	17.6376	541.04	191.766	570	120.746
582.05	14.6103	572.05	18.2986	541.94	185.698	571.02	116.458
582.94	15.3092	572.94	18.844	542.98	181.702	572.05	113.743
583.97	15.9841	573.97	18.4671	544.02	172.722	572.94	110.188
585	16.9187	575	18.5505	545.07	168.757	573.97	107.38
586.02	17.7408	576.02	18.2317	545.97	164.095	575	104.619
587.05	18.9208	577.05	18.2357	547.01	157.006	576.02	101.262
587.94	19.7973	577.94	18.3944	548.05	150.356	577.05	98.9428
588.97	20.7488	578.97	18.2096	548.95	147.906	577.94	96.1567
590	21.5235	580	18.1808	550	141.333	578.97	94.2244
591.02	23.4189	581.02	18.5397	551.04	136.083	580	91.2252
592.05	24.9038	582.05	18.2271	551.94	131.976	581.02	87.4663
592.94	26.4297	582.94	17.7291	552.98	126.297	582.05	86.0943
593.97	27.7326	583.97	18.2422	554.02	125.006	582.94	84.49
595	29.3901	585	18.0798	555.07	119.668	583.97	81.2458
596.02	31.5437	586.02	17.6211	555.97	115.487	585	79.3102
597.05	33.4361	587.05	17.5964	557.01	113.229	586.02	78.167
597.94	35.1604	587.94	17.5875	558.05	109.946	587.05	76.3017
598.97	37.7901	588.97	17.7813	558.95	106.606	587.94	74.9599
600	38.6309	590	17.5451	560	104.21	588.97	73.7024
601.02	41.0582	591.02	17.4584	561.02	100.093	590	72.6404
602.05	42.3001	592.05	17.7076	562.05	98.0714	591.02	70.3102
602.94	45.3133	592.94	17.969	562.94	94.7206	592.05	69.4815
603.97	47.36	593.97	17.7802	563.97	92.0856	592.94	66.9689
605	49.953	595	17.8593	565	89.5447	593.97	65.5568
606.02	52.2099	596.02	17.3197	566.02	87.0618	595	65.7847
607.05	53.527	597.05	17.906	567.05	83.4098	596.02	63.4355
607.94	55.5714	597.94	17.6008	567.94	81.2218	597.05	62.3617
608.97	57.5294	598.97	17.5111	568.97	79.9225	597.94	60.7473
610	59.5585	600	17.388	570	78.8478	598.97	59.1077
611.01	61.3769	601.02	17.3776	571.02	77.2263	600	57.8021
612.02	63.2801	602.05	17.7258	572.05	75.9006	601.02	56.7597
613.04	64.8584	602.94	17.5429	572.94	75.0478	602.05	55.978
614.05	67.7481	603.97	17.3229	573.97	71.6645	602.94	54.2437
615.07	68.3747	605	17.2623	575	69.837	603.97	53.5748
615.94	70.434	606.02	17.1135	576.02	68.5621	605	51.6914
616.95	71.1947	607.05	17.02	577.05	67.0197	606.02	51.213
617.97	73.3414	607.94	16.8937	577.94	64.3189	607.05	49.4286
618.98	74.9551	608.97	16.7118	578.97	62.8138	607.94	49.3958
620	75.8038	610	16.531	580	59.9909	608.97	47.6774
621.01	77.5799	611.01	16.7497	581.02	58.3567	610	46.8392
622.02	79.0904	612.02	16.1957	582.05	53.9158	611.01	46.0584
623.04	79.3213	613.04	15.914	582.94	52.1535	612.02	44.3352
624.05	80.3256	614.05	16.0908	583.97	50.4242	613.04	43.8009
625.07	81.2522	615.07	16.1069	585	49.9924	614.05	42.1777
625.94	81.3625	615.94	15.6683	586.02	47.6738	615.07	40.8043
626.95	82.4621	616.95	15.2052	587.05	45.6683	615.94	40.1071
627.97	83.2066	617.97	15.088	587.94	45.9351	616.95	39.282
628.98	83.0887	618.98	15.1128	588.97	44.3504	617.97	38.3474
630	82.7292	620	15.1659	590	42.4701	618.98	37.4494
631.02	83.6542	621.01	14.6492	591.02	41.6207	620	35.6081
632.05	83.4532	622.02	14.8149	592.05	40.2442	621.01	34.9537
632.94	82.951	623.04	13.8547	592.94	39.403	622.02	33.783
633.97	82.7058	624.05	14.3352	593.97	37.8127	623.04	33.302
635	83.1223	625.07	13.8444	595	36.8584	624.05	32.0217
636.02	81.8638	625.94	13.9876	596.02	36.0701	625.07	31.6643
637.05	80.8859	626.95	13.6301	597.05	34.7797	625.94	30.3511
637.94	80.1059	627.97	13.8569	597.94	34.0701	626.95	30.0513
638.97	79.947	628.98	12.8204	598.97	32.2181	627.97	29.1251
640	78.3636	630	12.9645	600	30.6236	628.98	28.1069
641	77.6944	631.02	12.3479	601.02	30.1822	630	27.1687
642	77.8922	632.05	12.135	602.05	29.4114	631.02	26.5801
643	76.6734	632.94	12.1525	602.94	28.3773	632.05	25.6761
644	75.71	633.97	11.7327	603.97	27.165	632.94	24.8534
645	75.3293	635	11.5831	605	26.0697	633.97	24.0513
646	74.4595	636.02	11.454	606.02	25.6787	635	23.6255
647	72.8811	637.05	11.2186	607.05	25.0255	636.02	22.6474
648	72.7576	637.94	10.9845	607.94	24.2608	637.05	22.3151
649	71.7236	638.97	10.7834	608.97	23.177	637.94	21.1343
650	70.3744	640	10.4693	610	22.8767	638.97	20.6346
651.01	69.0372	641	10.2583	611.01	22.3576	640	20.364
652.02	67.6138	642	10.0129	612.02	21.5613	641	19.8884
653.04	67.1821	643	9.9003	613.04	20.4745	642	18.6759
654.05	66.644	644	9.79718	614.05	20.6687	643	18.8213
655.07	65.079	645	9.47059	615.07	19.8864	644	18.2584
655.94	63.7947	646	9.4695	615.94	19.5535	645	17.5443
656.95	63.69	647	9.29063	616.95	19.3007	646	17.5588
657.97	61.7648	648	8.86542	617.97	18.7537	647	16.6751
658.98	61.8084	649	8.73423	618.98	18.2355	648	16.2623
660	60.4127	650	8.78802	620	17.076	649	15.9133
661.01	59.9961	651.01	8.58571	621.01	16.5622	650	15.4227
662.02	58.6026	652.02	8.38403	622.02	16.6012	651.01	15.0967
663.04	57.6717	653.04	8.29562	623.04	16.5087	652.02	14.9301
664.05	57.1261	654.05	7.82029	624.05	15.6922	653.04	14.1874
665.07	55.9076	655.07	7.56032	625.07	15.4284	654.05	14.1527
665.94	54.6461	655.94	7.60413	625.94	14.5741	655.07	13.5908
666.95	54.5275	656.95	7.39565	626.95	14.6938	655.94	13.3472
667.97	53.0379	657.97	7.57127	627.97	13.8951	656.95	13.1197
668.98	51.2044	658.98	7.31761	628.98	13.5957	657.97	12.4877
670	52.5967	660	7.49262	630	13.0949	658.98	12.7556
671	51.08	661.01	6.98907	631.02	13.1245	660	12.0365
672	49.3628	662.02	6.98221	632.05	12.742	661.01	11.7803
673	48.3576	663.04	6.86732	632.94	11.9117	662.02	11.4353
674	47.8231	664.05	6.75288	633.97	12.0199	663.04	11.1578
675	46.8234	665.07	6.5729	635	11.4252	664.05	10.6523
676	46.0728	665.94	6.68384	636.02	11.2537	665.07	10.7072
677	45.4947	666.95	6.34667	637.05	10.8336	665.94	10.3826
678	44.5146	667.97	6.27217	637.94	10.3454	666.95	10.0583
679	43.1702	668.98	6.17786	638.97	10.3086	667.97	9.99914
680	42.6572	670	5.87562	640	10.0691	668.98	9.44427
681	42.2627	671	6.10352	641	10.1465	670	9.20062
682	40.6838	672	6.00177	642	9.84506	671	9.18772
683	40.5699	673	5.74175	643	9.53087	672	8.66352
684	39.2472	674	5.80681	644	9.52776	673	8.71215
685	39.0503	675	5.48377	645	9.2363	674	8.33584
686	38.1283	676	5.44732	646	9.01341	675	8.19116
687	37.8544	677	5.26021	647	8.87452	676	8.14039
688	37.6535	678	5.04614	648	8.74841	677	7.93583
689	37.166	679	5.00266	649	8.18266	678	7.72085
690	36.7582	680	4.87531	650	8.15126	679	7.36971
691	36.0558	681	4.83404	651.01	8.11774	680	7.04555
692	35.774	682	4.76423	652.02	8.04922	681	7.01819
693	34.879	683	4.59535	653.04	8.26617	682	6.68748
694	34.247	684	4.36749	654.05	7.405	683	6.66299
695	33.6765	685	4.39312	655.07	7.32961	684	6.53683
696	34.1585	686	4.36301	655.94	6.9822	685	6.34142
697	32.0352	687	4.21808	656.95	7.24224	686	6.17575
698	31.7337	688	4.17211	657.97	7.09274	687	5.82923
699	31.2691	689	4.09271	658.98	6.8485	688	5.71844
700	30.8439	690	4.05648	660	7.02239	689	5.73549
700.98	30.2097	691	4.185	661.01	6.97657	690	5.56981
701.97	30.3809	692	3.92318	662.02	6.64134	691	5.54779
702.95	29.84	693	3.92119	663.04	6.36069	692	5.14216
703.94	28.8276	694	3.87799	664.05	6.4154	693	5.35177
705.07	28.6593	695	3.80914	665.07	6.24689	694	5.26334
706.05	27.8755	696	3.72315	665.94	5.93264	695	4.93191
707.04	27.3015	697	3.68436	666.95	5.83449	696	4.99109
708.02	26.9348	698	3.69337	667.97	6.60046	697	4.80814
709.01	26.7975	699	3.44147	668.98	5.91694	698	4.98628
710	25.486	700	3.34881	670	5.85962	699	4.72901
711	25.3436	700.98	3.35279	671	5.96535	700	4.59389
712	25.0691	701.97	3.46007	672	5.82357	700.98	4.24232
713	24.6003	702.95	3.13301	673	5.85852	701.97	4.55974
714	24.0146	703.94	3.20528	674	5.8281	702.95	4.1699
715	23.3191	705.07	3.26887	675	5.7724	703.94	4.06463
716	23.568	706.05	3.10351	676	5.54321	705.07	3.99112
717	23.0339	707.04	3.05478	677	5.71043	706.05	4.17352
718	22.3746	708.02	2.90352	678	5.95327	707.04	3.94781
719	22.2034	709.01	3.12278	679	5.65184	708.02	4.00158
720	21.58	710	3.05003	680	5.87289	709.01	3.88922
720.98	21.275	711	2.89758	681	5.53645	710	3.62209
721.97	20.8209	712	2.95709	682	5.62897	711	3.73894
722.95	20.457	713	2.73336	683	5.35528	712	3.55096
723.94	19.9863	714	2.87041	684	5.81097	713	3.63487
725.07	19.8382	715	2.82093	685	5.42322	714	3.58787
726.05	19.018	716	2.61227	686	5.79911	715	3.40633
727.04	18.4811	717	2.6782	687	5.65544	716	3.41931
728.02	18.094	718	2.61977	688	5.96045	717	3.45757
729.01	17.7219	719	2.51757	689	5.84911	718	3.22533
730	17.2995	720	2.57252	690	6.12221	719	3.29692
730.97	16.9575	720.98	2.40427	691	6.0117	720	3.31932
731.94	16.3543	721.97	2.51108	692	5.97841	720.98	3.27915
733.05	15.8512	722.95	2.36781	693	5.81723	721.97	3.13437
734.02	15.8477	723.94	2.39229	694	6.22715	722.95	2.94157
735	15.8211	725.07	2.26143	695	6.22749	723.94	2.97708
735.97	15.0849	726.05	2.53233	696	6.18613	725.07	2.94353
736.94	14.7794	727.04	2.15933	697	6.23868	726.05	3.08216
738.05	14.508	728.02	2.1194	698	6.4265	727.04	2.87982
739.02	14.3103	729.01	2.23423	699	6.07498	728.02	2.81374
740	13.7954	730	2.23598	700	6.30927	729.01	2.74124
740.98	13.6944	730.97	2.11863			730	2.56179
741.97	13.7943	731.94	1.97527			730.97	2.62232
742.95	13.463	733.05	1.98639			731.94	2.57007
743.94	12.923	734.02	1.86026			733.05	2.46947
745.07	12.4564	735	1.95325			734.02	2.34961
746.05	12.5822	735.97	1.84818			735	2.22307
747.04	12.2487	736.94	1.92093			735.97	2.33101
748.02	11.9909	738.05	1.79322			736.94	2.28362
749.01	11.8291	739.02	1.80321			738.05	2.29715
750	11.7027	740	1.75554			739.02	2.45913
750.97	11.8326	740.98	1.87544			740	2.27111
751.94	11.3026	741.97	1.70388			740.98	2.11648
753.05	11.2445	742.95	1.64949			741.97	2.14838
754.02	10.8726	743.94	1.73315			742.95	2.26047
755	10.7129	745.07	1.63935			743.94	2.06916
755.97	10.572	746.05	1.64562			745.07	2.18462
756.94	10.4587	747.04	1.57516			746.05	2.18644
758.05	10.2366	748.02	1.58492			747.04	2.00455
759.02	10.2026	749.01	1.71041			748.02	2.22969
760	10.1435	750	1.6289			749.01	2.04242
760.97	9.73959					750	1.98414
761.94	9.44807
763.05	9.25424
764.02	9.34648
765	9.21212
765.97	8.93503
766.94	9.31398
768.05	9.25808
769.02	8.89276
770	8.60461
770.97	8.73594
771.94	8.56138
773.05	8.48245
774.02	8.7368
775	9.06312
775.97	8.25807
776.94	8.64521
778.05	8.63866
779.02	8.58276
780	8.55019
780.97	8.70764
781.94	8.697
783.05	8.84879
784.02	9.3833
785	9.45857
785.97	9.47059
786.94	9.91334
788.05	10.5634
789.02	10.6413

## Sheet: Figure 1d
Time/ ns	Prompt		Time/ ns	pTA-BT		Time/ ns	pTA-Th		Time/ ns	pTA		Time/ ns	pTA-Ph
-8.09328	0		-8.09328	0		-13.1413	0		-8.09328	0		-8.09328	0
-8.06584	0		-8.06584	0		-13.1138	0		-8.06584	0		-8.06584	0
-8.03841	0		-8.03841	0		-13.0864	0		-8.03841	0		-8.03841	0
-8.01097	0		-8.01097	0		-13.059	0		-8.01097	0		-8.01097	0
-7.98354	0		-7.98354	0		-13.0315	0		-7.98354	0		-7.98354	0
-7.9561	0		-7.9561	0		-13.0041	0		-7.9561	0		-7.9561	0
-7.92867	0		-7.92867	0		-12.9767	0		-7.92867	0		-7.92867	0
-7.90123	0		-7.90123	0		-12.9492	0		-7.90123	0		-7.90123	0
-7.8738	0		-7.8738	0		-12.9218	0		-7.8738	0		-7.8738	0
-7.84636	0		-7.84636	0		-12.8943	0		-7.84636	0		-7.84636	0
-7.81893	0		-7.81893	0		-12.8669	0		-7.81893	0		-7.81893	0
-7.79149	0		-7.79149	0		-12.8395	0		-7.79149	0		-7.79149	0
-7.76406	0		-7.76406	0		-12.812	0		-7.76406	0		-7.76406	0
-7.73662	0		-7.73662	0		-12.7846	0		-7.73662	0		-7.73662	0
-7.70919	0		-7.70919	0		-12.7572	0		-7.70919	0		-7.70919	0
-7.68175	0		-7.68175	0		-12.7297	0		-7.68175	0		-7.68175	0
-7.65432	0		-7.65432	0		-12.7023	0		-7.65432	0		-7.65432	0
-7.62688	0		-7.62688	0		-12.6749	0		-7.62688	0		-7.62688	0
-7.59945	0		-7.59945	0		-12.6474	0		-7.59945	0		-7.59945	0
-7.57201	0		-7.57201	0		-12.62	0		-7.57201	0		-7.57201	0
-7.54458	0		-7.54458	0		-12.5926	0		-7.54458	0		-7.54458	0
-7.51714	0		-7.51714	0		-12.5651	0		-7.51714	0		-7.51714	0
-7.48971	0		-7.48971	0		-12.5377	0		-7.48971	0		-7.48971	0
-7.46227	0		-7.46227	0		-12.5103	0		-7.46227	0		-7.46227	0
-7.43484	0		-7.43484	0		-12.4828	0		-7.43484	0		-7.43484	0
-7.4074	0		-7.4074	0		-12.4554	0		-7.4074	0		-7.4074	0
-7.37997	0		-7.37997	0		-12.428	0		-7.37997	0		-7.37997	0
-7.35253	0		-7.35253	0		-12.4005	0		-7.35253	0		-7.35253	0
-7.3251	0		-7.3251	0		-12.3731	0		-7.3251	0		-7.3251	0
-7.29766	0		-7.29766	0		-12.3456	0		-7.29766	0		-7.29766	0
-7.27023	0		-7.27023	0		-12.3182	0		-7.27023	0		-7.27023	0
-7.2428	0		-7.2428	0		-12.2908	0		-7.2428	0		-7.2428	0
-7.21536	0		-7.21536	0		-12.2634	0		-7.21536	0		-7.21536	0
-7.18793	0		-7.18793	0		-12.2359	0		-7.18793	0		-7.18793	0
-7.16049	0		-7.16049	0		-12.2085	0		-7.16049	0		-7.16049	0
-7.13306	0		-7.13306	0		-12.1811	0		-7.13306	0		-7.13306	0
-7.10562	0		-7.10562	0		-12.1536	0		-7.10562	0		-7.10562	0
-7.07819	0		-7.07819	0		-12.1262	0		-7.07819	0		-7.07819	0
-7.05075	0		-7.05075	0		-12.0987	0		-7.05075	0		-7.05075	0
-7.02332	0		-7.02332	0		-12.0713	0		-7.02332	0		-7.02332	0
-6.99588	0		-6.99588	0		-12.0439	0		-6.99588	0		-6.99588	0
-6.96845	0		-6.96845	0		-12.0164	0		-6.96845	0		-6.96845	0
-6.94101	0		-6.94101	0		-11.989	0		-6.94101	0		-6.94101	0
-6.91358	0		-6.91358	0		-11.9616	0		-6.91358	0		-6.91358	0
-6.88614	0		-6.88614	0		-11.9341	0		-6.88614	0		-6.88614	0
-6.85871	0		-6.85871	0		-11.9067	0		-6.85871	0		-6.85871	0
-6.83127	0		-6.83127	0		-11.8793	0		-6.83127	0		-6.83127	0
-6.80384	0		-6.80384	0		-11.8518	0		-6.80384	0		-6.80384	0
-6.7764	0		-6.7764	0		-11.8244	0		-6.7764	0		-6.7764	0
-6.74897	0		-6.74897	0		-11.797	0		-6.74897	0		-6.74897	0
-6.72153	0		-6.72153	0		-11.7695	0		-6.72153	0		-6.72153	0
-6.6941	0		-6.6941	0		-11.7421	0		-6.6941	0		-6.6941	0
-6.66666	0		-6.66666	0		-11.7147	0		-6.66666	0		-6.66666	0
-6.63923	0		-6.63923	0		-11.6872	0		-6.63923	0		-6.63923	0
-6.61179	0		-6.61179	0		-11.6598	0		-6.61179	0		-6.61179	0
-6.58436	0		-6.58436	0		-11.6324	0		-6.58436	0		-6.58436	0
-6.55692	0		-6.55692	0		-11.6049	0		-6.55692	0		-6.55692	0
-6.52949	0		-6.52949	0		-11.5775	0		-6.52949	0		-6.52949	0
-6.50205	0		-6.50205	0		-11.55	0		-6.50205	0		-6.50205	0
-6.47462	0		-6.47462	0		-11.5226	0		-6.47462	0		-6.47462	0
-6.44718	0		-6.44718	0		-11.4952	0		-6.44718	0		-6.44718	0
-6.41975	0		-6.41975	0		-11.4677	0		-6.41975	0		-6.41975	0
-6.39232	0		-6.39232	0		-11.4403	0		-6.39232	0		-6.39232	0
-6.36488	0		-6.36488	0		-11.4129	0		-6.36488	0		-6.36488	0
-6.33745	0		-6.33745	0		-11.3854	0		-6.33745	0		-6.33745	0
-6.31001	0		-6.31001	0		-11.358	0		-6.31001	0		-6.31001	0
-6.28258	0		-6.28258	0		-11.3306	0		-6.28258	0		-6.28258	0
-6.25514	0		-6.25514	0		-11.3031	0		-6.25514	0		-6.25514	0
-6.22771	0		-6.22771	0		-11.2757	0		-6.22771	0		-6.22771	0
-6.20027	0		-6.20027	0		-11.2483	0		-6.20027	0		-6.20027	0
-6.17284	0		-6.17284	0		-11.2208	0		-6.17284	0		-6.17284	0
-6.1454	0		-6.1454	0		-11.1934	0		-6.1454	0		-6.1454	0
-6.11797	0		-6.11797	0		-11.166	0		-6.11797	0		-6.11797	0
-6.09053	0		-6.09053	0		-11.1385	0		-6.09053	0		-6.09053	0
-6.0631	0		-6.0631	0		-11.1111	0		-6.0631	0		-6.0631	0
-6.03566	0		-6.03566	0		-11.0837	0		-6.03566	0		-6.03566	0
-6.00823	0		-6.00823	0		-11.0562	0		-6.00823	0		-6.00823	0
-5.98079	0		-5.98079	0		-11.0288	0		-5.98079	0		-5.98079	0
-5.95336	0		-5.95336	0		-11.0014	0		-5.95336	0		-5.95336	0
-5.92592	0		-5.92592	0		-10.9739	0		-5.92592	0		-5.92592	0
-5.89849	0		-5.89849	0		-10.9465	0		-5.89849	0		-5.89849	0
-5.87105	0		-5.87105	0		-10.919	0		-5.87105	0		-5.87105	0
-5.84362	0		-5.84362	0		-10.8916	0		-5.84362	0		-5.84362	0
-5.81618	0		-5.81618	0		-10.8642	0		-5.81618	0		-5.81618	0
-5.78875	0		-5.78875	0		-10.8367	0		-5.78875	0		-5.78875	0
-5.76131	0		-5.76131	0		-10.8093	0		-5.76131	0		-5.76131	0
-5.73388	0		-5.73388	0		-10.7819	0		-5.73388	0		-5.73388	0
-5.70644	0		-5.70644	0		-10.7544	0		-5.70644	0		-5.70644	0
-5.67901	0		-5.67901	0		-10.727	0		-5.67901	0		-5.67901	0
-5.65157	0		-5.65157	0		-10.6996	0		-5.65157	0		-5.65157	0
-5.62414	0		-5.62414	0		-10.6721	0		-5.62414	0		-5.62414	0
-5.5967	0		-5.5967	0		-10.6447	0		-5.5967	0		-5.5967	0
-5.56927	0		-5.56927	0		-10.6173	0		-5.56927	0		-5.56927	0
-5.54184	0		-5.54184	0		-10.5898	0		-5.54184	0		-5.54184	0
-5.5144	0		-5.5144	0		-10.5624	0		-5.5144	0		-5.5144	0
-5.48697	0		-5.48697	0		-10.535	0		-5.48697	0		-5.48697	0
-5.45953	0		-5.45953	0		-10.5075	0		-5.45953	0		-5.45953	0
-5.4321	0		-5.4321	0		-10.4801	0		-5.4321	0		-5.4321	0
-5.40466	0		-5.40466	0		-10.4527	0		-5.40466	0		-5.40466	0
-5.37723	0		-5.37723	0		-10.4252	0		-5.37723	0		-5.37723	0
-5.34979	0		-5.34979	0		-10.3978	0		-5.34979	0		-5.34979	0
-5.32236	0		-5.32236	0		-10.3704	0		-5.32236	0		-5.32236	0
-5.29492	0		-5.29492	0		-10.3429	0		-5.29492	0		-5.29492	0
-5.26749	0		-5.26749	0		-10.3155	0		-5.26749	0		-5.26749	0
-5.24005	0		-5.24005	0		-10.288	0		-5.24005	0		-5.24005	0
-5.21262	0		-5.21262	0		-10.2606	0		-5.21262	0		-5.21262	0
-5.18518	0		-5.18518	0		-10.2332	0		-5.18518	0		-5.18518	0
-5.15775	0		-5.15775	0		-10.2057	0		-5.15775	0		-5.15775	0
-5.13031	0		-5.13031	0		-10.1783	0		-5.13031	0		-5.13031	0
-5.10288	0		-5.10288	0		-10.1509	0		-5.10288	0		-5.10288	0
-5.07544	0		-5.07544	0		-10.1234	0		-5.07544	0		-5.07544	0
-5.04801	0		-5.04801	0		-10.096	0		-5.04801	0		-5.04801	0
-5.02057	0		-5.02057	0		-10.0686	0		-5.02057	0		-5.02057	0
-4.99314	0		-4.99314	0		-10.0411	0		-4.99314	0		-4.99314	0
-4.9657	0		-4.9657	0		-10.0137	0		-4.9657	0		-4.9657	0
-4.93827	0		-4.93827	0		-9.98626	0		-4.93827	0		-4.93827	0
-4.91083	0		-4.91083	0		-9.95882	0		-4.91083	0		-4.91083	0
-4.8834	0		-4.8834	0		-9.93139	0		-4.8834	0		-4.8834	0
-4.85596	0		-4.85596	0		-9.90395	0		-4.85596	0		-4.85596	0
-4.82853	0		-4.82853	0		-9.87652	0		-4.82853	0		-4.82853	0
-4.80109	0		-4.80109	0		-9.84908	0		-4.80109	0		-4.80109	0
-4.77366	0		-4.77366	0		-9.82165	0		-4.77366	0		-4.77366	0
-4.74622	0		-4.74622	0		-9.79421	0		-4.74622	0		-4.74622	0
-4.71879	0		-4.71879	0		-9.76678	0		-4.71879	0		-4.71879	0
-4.69136	0		-4.69136	0		-9.73935	0		-4.69136	0		-4.69136	0
-4.66392	0		-4.66392	0		-9.71191	0		-4.66392	0		-4.66392	0
-4.63649	0		-4.63649	0		-9.68448	0		-4.63649	0		-4.63649	0
-4.60905	0		-4.60905	0		-9.65704	0		-4.60905	0		-4.60905	0
-4.58162	0		-4.58162	0		-9.62961	0		-4.58162	0		-4.58162	0
-4.55418	0		-4.55418	0		-9.60217	0		-4.55418	0		-4.55418	0
-4.52675	0		-4.52675	0		-9.57474	0		-4.52675	0		-4.52675	0
-4.49931	0		-4.49931	0		-9.5473	0		-4.49931	0		-4.49931	0
-4.47188	0		-4.47188	0		-9.51987	0		-4.47188	0		-4.47188	0
-4.44444	0		-4.44444	0		-9.49243	0		-4.44444	0		-4.44444	0
-4.41701	0		-4.41701	0		-9.465	0		-4.41701	0		-4.41701	0
-4.38957	0		-4.38957	0		-9.43756	0		-4.38957	0		-4.38957	0
-4.36214	0		-4.36214	0		-9.41013	0		-4.36214	0		-4.36214	0
-4.3347	0		-4.3347	0		-9.38269	0		-4.3347	0		-4.3347	0
-4.30727	0		-4.30727	0		-9.35526	0		-4.30727	0		-4.30727	0
-4.27983	0		-4.27983	0		-9.32782	0		-4.27983	0		-4.27983	0
-4.2524	0		-4.2524	0		-9.30039	0		-4.2524	0		-4.2524	0
-4.22496	0		-4.22496	0		-9.27295	0		-4.22496	0		-4.22496	0
-4.19753	0		-4.19753	0		-9.24552	0		-4.19753	0		-4.19753	0
-4.17009	0		-4.17009	0		-9.21808	0		-4.17009	0		-4.17009	0
-4.14266	0		-4.14266	0		-9.19065	0		-4.14266	0		-4.14266	0
-4.11522	0		-4.11522	0		-9.16321	0		-4.11522	0		-4.11522	0
-4.08779	0		-4.08779	0		-9.13578	0		-4.08779	0		-4.08779	0
-4.06035	0		-4.06035	0		-9.10834	0		-4.06035	0		-4.06035	0
-4.03292	0		-4.03292	0		-9.08091	0		-4.03292	0		-4.03292	0
-4.00548	0		-4.00548	0		-9.05347	0		-4.00548	0		-4.00548	0
-3.97805	0		-3.97805	0		-9.02604	0		-3.97805	0		-3.97805	0
-3.95061	0		-3.95061	0		-8.9986	0		-3.95061	0		-3.95061	0
-3.92318	0		-3.92318	0		-8.97117	0		-3.92318	0		-3.92318	0
-3.89574	0		-3.89574	0		-8.94373	0		-3.89574	0		-3.89574	0
-3.86831	0		-3.86831	0		-8.9163	0		-3.86831	0		-3.86831	0
-3.84087	0		-3.84087	0		-8.88886	0		-3.84087	0		-3.84087	0
-3.81344	0		-3.81344	0		-8.86143	0		-3.81344	0		-3.81344	0
-3.78601	0		-3.78601	0		-8.834	0		-3.78601	0		-3.78601	0
-3.75857	0		-3.75857	0		-8.80656	0		-3.75857	0		-3.75857	0
-3.73114	0		-3.73114	0		-8.77913	0		-3.73114	0		-3.73114	0
-3.7037	0		-3.7037	0		-8.75169	0		-3.7037	0		-3.7037	0
-3.67627	0		-3.67627	0		-8.72426	0		-3.67627	0		-3.67627	0
-3.64883	0		-3.64883	0		-8.69682	0		-3.64883	0		-3.64883	0
-3.6214	0		-3.6214	0		-8.66939	0		-3.6214	0		-3.6214	0
-3.59396	0		-3.59396	0		-8.64195	0		-3.59396	0		-3.59396	0
-3.56653	0		-3.56653	0		-8.61452	0		-3.56653	0		-3.56653	0
-3.53909	0		-3.53909	0		-8.58708	0		-3.53909	0		-3.53909	0
-3.51166	0		-3.51166	0		-8.55965	0		-3.51166	0		-3.51166	0
-3.48422	0		-3.48422	0		-8.53221	0		-3.48422	0		-3.48422	0
-3.45679	0		-3.45679	0		-8.50478	0		-3.45679	0		-3.45679	0
-3.42935	0		-3.42935	0		-8.47734	0		-3.42935	0		-3.42935	0
-3.40192	0		-3.40192	0		-8.44991	0		-3.40192	0		-3.40192	0
-3.37448	0		-3.37448	0		-8.42247	0		-3.37448	0		-3.37448	0
-3.34705	0		-3.34705	0		-8.39504	0		-3.34705	0		-3.34705	0
-3.31961	0		-3.31961	0		-8.3676	0		-3.31961	0		-3.31961	0
-3.29218	0		-3.29218	0		-8.34017	0		-3.29218	0		-3.29218	0
-3.26474	0		-3.26474	0		-8.31273	0		-3.26474	0		-3.26474	0
-3.23731	0		-3.23731	0		-8.2853	0		-3.23731	0		-3.23731	0
-3.20987	0		-3.20987	0		-8.25786	0		-3.20987	0		-3.20987	0
-3.18244	0		-3.18244	0		-8.23043	0		-3.18244	0		-3.18244	0
-3.155	0		-3.155	0		-8.20299	0		-3.155	0		-3.155	0
-3.12757	0		-3.12757	0		-8.17556	0		-3.12757	0		-3.12757	0
-3.10013	0		-3.10013	0		-8.14812	0		-3.10013	0		-3.10013	0
-3.0727	0		-3.0727	0		-8.12069	0		-3.0727	0		-3.0727	0
-3.04526	0		-3.04526	0		-8.09325	0		-3.04526	0		-3.04526	0
-3.01783	0		-3.01783	0		-8.06582	0		-3.01783	0		-3.01783	0
-2.99039	0		-2.99039	0		-8.03838	0		-2.99039	0		-2.99039	0
-2.96296	0		-2.96296	0		-8.01095	0		-2.96296	0		-2.96296	0
-2.93553	0		-2.93553	0		-7.98352	0		-2.93553	0		-2.93553	0
-2.90809	0		-2.90809	0		-7.95608	0		-2.90809	0		-2.90809	0
-2.88066	0		-2.88066	0		-7.92865	0		-2.88066	0		-2.88066	0
-2.85322	0		-2.85322	0		-7.90121	0		-2.85322	0		-2.85322	0
-2.82579	0		-2.82579	0		-7.87378	0		-2.82579	0		-2.82579	0
-2.79835	0		-2.79835	0		-7.84634	0		-2.79835	0		-2.79835	0
-2.77092	0		-2.77092	0		-7.81891	0		-2.77092	0		-2.77092	0
-2.74348	0		-2.74348	0		-7.79147	0		-2.74348	0		-2.74348	0
-2.71605	0		-2.71605	0		-7.76404	0		-2.71605	0		-2.71605	0
-2.68861	0		-2.68861	0		-7.7366	0		-2.68861	0		-2.68861	0
-2.66118	0		-2.66118	0		-7.70917	0		-2.66118	0		-2.66118	0
-2.63374	0		-2.63374	0		-7.68173	0		-2.63374	0		-2.63374	0
-2.60631	0		-2.60631	0		-7.6543	0		-2.60631	0		-2.60631	0
-2.57887	0		-2.57887	0		-7.62686	2		-2.57887	0		-2.57887	1
-2.55144	0		-2.55144	0		-7.59943	2		-2.55144	0		-2.55144	0
-2.524	1		-2.524	0		-7.57199	2		-2.524	0		-2.524	1
-2.49657	0		-2.49657	0		-7.54456	2		-2.49657	0		-2.49657	3
-2.46913	0		-2.46913	0		-7.51712	0		-2.46913	1		-2.46913	1
-2.4417	0		-2.4417	0		-7.48969	2		-2.4417	1		-2.4417	0
-2.41426	1		-2.41426	2		-7.46225	2		-2.41426	0		-2.41426	4
-2.38683	0		-2.38683	0		-7.43482	2		-2.38683	0		-2.38683	2
-2.35939	0		-2.35939	0		-7.40738	4		-2.35939	0		-2.35939	0
-2.33196	0		-2.33196	1		-7.37995	0		-2.33196	0		-2.33196	2
-2.30452	0		-2.30452	3		-7.35251	4		-2.30452	0		-2.30452	0
-2.27709	0		-2.27709	0		-7.32508	2		-2.27709	0		-2.27709	3
-2.24965	0		-2.24965	0		-7.29764	2		-2.24965	0		-2.24965	0
-2.22222	0		-2.22222	1		-7.27021	0		-2.22222	1		-2.22222	2
-2.19478	0		-2.19478	1		-7.24277	0		-2.19478	0		-2.19478	1
-2.16735	1		-2.16735	0		-7.21534	2		-2.16735	0		-2.16735	3
-2.13991	0		-2.13991	1		-7.1879	2		-2.13991	1		-2.13991	2
-2.11248	0		-2.11248	0		-7.16047	0		-2.11248	1		-2.11248	2
-2.08505	0		-2.08505	0		-7.13304	0		-2.08505	0		-2.08505	1
-2.05761	0		-2.05761	0		-7.1056	2		-2.05761	1		-2.05761	0
-2.03018	0		-2.03018	1		-7.07817	0		-2.03018	0		-2.03018	1
-2.00274	0		-2.00274	0		-7.05073	2		-2.00274	0		-2.00274	1
-1.97531	0		-1.97531	0		-7.0233	2		-1.97531	0		-1.97531	1
-1.94787	0		-1.94787	1		-6.99586	0		-1.94787	0		-1.94787	0
-1.92044	0		-1.92044	0		-6.96843	0		-1.92044	0		-1.92044	0
-1.893	0		-1.893	1		-6.94099	0		-1.893	1		-1.893	1
-1.86557	0		-1.86557	2		-6.91356	0		-1.86557	0		-1.86557	0
-1.83813	0		-1.83813	0		-6.88612	0		-1.83813	0		-1.83813	0
-1.8107	0		-1.8107	0		-6.85869	0		-1.8107	2		-1.8107	2
-1.78326	0		-1.78326	0		-6.83125	0		-1.78326	0		-1.78326	1
-1.75583	0		-1.75583	1		-6.80382	2		-1.75583	1		-1.75583	1
-1.72839	0		-1.72839	2		-6.77638	6		-1.72839	1		-1.72839	0
-1.70096	0		-1.70096	2		-6.74895	0		-1.70096	1		-1.70096	1
-1.67352	0		-1.67352	0		-6.72151	0		-1.67352	0		-1.67352	2
-1.64609	1		-1.64609	0		-6.69408	0		-1.64609	0		-1.64609	1
-1.61865	0		-1.61865	0		-6.66664	0		-1.61865	1		-1.61865	1
-1.59122	0		-1.59122	0		-6.63921	0		-1.59122	0		-1.59122	1
-1.56378	1		-1.56378	0		-6.61177	0		-1.56378	1		-1.56378	1
-1.53635	0		-1.53635	0		-6.58434	2		-1.53635	1		-1.53635	0
-1.50891	0		-1.50891	2		-6.5569	0		-1.50891	0		-1.50891	1
-1.48148	0		-1.48148	0		-6.52947	2		-1.48148	0		-1.48148	0
-1.45404	0		-1.45404	0		-6.50203	0		-1.45404	0		-1.45404	1
-1.42661	0		-1.42661	1		-6.4746	0		-1.42661	0		-1.42661	1
-1.39917	0		-1.39917	0		-6.44716	2		-1.39917	0		-1.39917	1
-1.37174	0		-1.37174	2		-6.41973	10		-1.37174	0		-1.37174	0
-1.3443	1		-1.3443	0		-6.39229	0		-1.3443	1		-1.3443	1
-1.31687	0		-1.31687	1		-6.36486	0		-1.31687	0		-1.31687	0
-1.28943	0		-1.28943	1		-6.33742	0		-1.28943	0		-1.28943	1
-1.262	0		-1.262	0		-6.30999	0		-1.262	0		-1.262	2
-1.23457	0		-1.23457	0		-6.28256	2		-1.23457	1		-1.23457	5
-1.20713	0		-1.20713	2		-6.25512	0		-1.20713	1		-1.20713	2
-1.1797	0		-1.1797	2		-6.22769	2		-1.1797	0		-1.1797	1
-1.15226	0		-1.15226	0		-6.20025	2		-1.15226	0		-1.15226	6
-1.12483	0		-1.12483	0		-6.17282	2		-1.12483	0		-1.12483	0
-1.09739	0		-1.09739	0		-6.14538	2		-1.09739	0		-1.09739	0
-1.06996	0		-1.06996	0		-6.11795	0		-1.06996	0		-1.06996	2
-1.04252	0		-1.04252	0		-6.09051	0		-1.04252	0		-1.04252	0
-1.01509	0		-1.01509	2		-6.06308	0		-1.01509	0		-1.01509	0
-0.98765	0		-0.98765	0		-6.03564	2		-0.98765	0		-0.98765	2
-0.96022	0		-0.96022	0		-6.00821	2		-0.96022	0		-0.96022	1
-0.93278	0		-0.93278	0		-5.98077	2		-0.93278	0		-0.93278	0
-0.90535	0		-0.90535	1		-5.95334	0		-0.90535	0		-0.90535	0
-0.87791	0		-0.87791	0		-5.9259	0		-0.87791	1		-0.87791	1
-0.85048	0		-0.85048	1		-5.89847	2		-0.85048	0		-0.85048	1
-0.82304	0		-0.82304	2		-5.87103	0		-0.82304	0		-0.82304	1
-0.79561	0		-0.79561	0		-5.8436	2		-0.79561	0		-0.79561	1
-0.76817	0		-0.76817	0		-5.81616	0		-0.76817	0		-0.76817	2
-0.74074	0		-0.74074	1		-5.78873	0		-0.74074	1		-0.74074	2
-0.7133	0		-0.7133	1		-5.76129	2		-0.7133	0		-0.7133	2
-0.68587	0		-0.68587	1		-5.73386	0		-0.68587	0		-0.68587	0
-0.65843	0		-0.65843	1		-5.70642	4		-0.65843	1		-0.65843	1
-0.631	0		-0.631	0		-5.67899	2		-0.631	1		-0.631	1
-0.60356	0		-0.60356	2		-5.65155	0		-0.60356	1		-0.60356	3
-0.57613	0		-0.57613	0		-5.62412	0		-0.57613	0		-0.57613	0
-0.54869	0		-0.54869	2		-5.59668	0		-0.54869	2		-0.54869	2
-0.52126	0		-0.52126	3		-5.56925	2		-0.52126	3		-0.52126	3
-0.49382	0		-0.49382	4		-5.54181	2		-0.49382	1		-0.49382	0
-0.46639	0		-0.46639	0		-5.51438	0		-0.46639	2		-0.46639	6
-0.43895	0		-0.43895	2		-5.48694	0		-0.43895	1		-0.43895	6
-0.41152	1		-0.41152	5		-5.45951	0		-0.41152	5		-0.41152	7
-0.38409	4		-0.38409	3		-5.43208	4		-0.38409	5		-0.38409	7
-0.35665	3		-0.35665	8		-5.40464	0		-0.35665	8		-0.35665	8
-0.32922	3		-0.32922	11		-5.37721	0		-0.32922	6		-0.32922	8
-0.30178	8		-0.30178	7		-5.34977	2		-0.30178	14		-0.30178	16
-0.27435	10		-0.27435	24		-5.32234	0		-0.27435	15		-0.27435	23
-0.24691	28		-0.24691	14		-5.2949	4		-0.24691	25		-0.24691	23
-0.21948	42		-0.21948	34		-5.26747	0		-0.21948	25		-0.21948	33
-0.19204	49		-0.19204	24		-5.24003	0		-0.19204	38		-0.19204	38
-0.16461	48		-0.16461	55		-5.2126	0		-0.16461	50		-0.16461	56
-0.13717	71		-0.13717	41		-5.18516	2		-0.13717	55		-0.13717	53
-0.10974	76		-0.10974	64		-5.15773	0		-0.10974	80		-0.10974	77
-0.0823	110		-0.0823	74		-5.13029	2		-0.0823	116		-0.0823	103
-0.05487	167		-0.05487	127		-5.10286	0		-0.05487	197		-0.05487	167
-0.02743	413		-0.02743	239		-5.07542	0		-0.02743	428		-0.02743	329
2.64e-06	958		2.64e-06	568		-5.04799	2		2.64e-06	1067		2.64e-06	716
0.02744	2624		0.02744	1362		-5.02055	4		0.02744	2591		0.02744	1895
0.05487	6565		0.05487	3036		-4.99312	0		0.05487	5481		0.05487	4705
0.08231	14670		0.08231	6541		-4.96568	2		0.08231	10838		0.08231	10721
0.10974	27643		0.10974	12236		-4.93825	0		0.10974	18297		0.10974	20034
0.13718	42892		0.13718	20789		-4.91081	0		0.13718	27511		0.13718	32951
0.16461	54814		0.16461	30354		-4.88338	0		0.16461	37027		0.16461	45814
0.19205	60000		0.19205	40189		-4.85594	2		0.19205	45877		0.19205	55031
0.21948	57364		0.21948	49303		-4.82851	2		0.21948	52905		0.21948	59999
0.24692	48998		0.24692	55703		-4.80107	0		0.24692	57666		0.24692	60000
0.27435	37849		0.27435	59157		-4.77364	0		0.27435	60000		0.27435	57092
0.30179	27520		0.30179	60000		-4.7462	4		0.30179	59484		0.30179	52863
0.32922	19226		0.32922	58871		-4.71877	0		0.32922	56831		0.32922	48682
0.35666	13575		0.35666	56696		-4.69133	2		0.35666	53360		0.35666	44846
0.38409	10042		0.38409	53776		-4.6639	4		0.38409	48320		0.38409	41777
0.41153	7319		0.41153	50375		-4.63646	0		0.41153	44328		0.41153	38944
0.43896	5456		0.43896	47087		-4.60903	0		0.43896	40236		0.43896	36835
0.46639	4344		0.46639	44001		-4.5816	0		0.46639	36321		0.46639	36199
0.49383	3432		0.49383	40513		-4.55416	2		0.49383	32272		0.49383	35749
0.52126	2853		0.52126	37905		-4.52673	4		0.52126	29347		0.52126	35235
0.5487	2252		0.5487	35323		-4.49929	0		0.5487	25843		0.5487	33795
0.57613	1887		0.57613	32806		-4.47186	0		0.57613	23436		0.57613	31066
0.60357	1570		0.60357	30678		-4.44442	2		0.60357	21106		0.60357	27963
0.631	1221		0.631	28292		-4.41699	0		0.631	19313		0.631	24750
0.65844	1070		0.65844	26495		-4.38955	0		0.65844	17756		0.65844	22077
0.68587	840		0.68587	24519		-4.36212	2		0.68587	16497		0.68587	19818
0.71331	703		0.71331	22842		-4.33468	0		0.71331	15031		0.71331	17911
0.74074	648		0.74074	21521		-4.30725	0		0.74074	13908		0.74074	16443
0.76818	557		0.76818	20024		-4.27981	0		0.76818	12543		0.76818	15469
0.79561	541		0.79561	18101		-4.25238	4		0.79561	11580		0.79561	14295
0.82305	509		0.82305	16890		-4.22494	0		0.82305	10384		0.82305	13166
0.85048	517		0.85048	15905		-4.19751	0		0.85048	9276		0.85048	12284
0.87792	554		0.87792	14849		-4.17007	0		0.87792	8774		0.87792	11357
0.90535	649		0.90535	13858		-4.14264	2		0.90535	7987		0.90535	10782
0.93279	729		0.93279	12933		-4.1152	0		0.93279	7420		0.93279	9920
0.96022	729		0.96022	12192		-4.08777	0		0.96022	6876		0.96022	9474
0.98766	834		0.98766	11647		-4.06033	0		0.98766	6577		0.98766	8994
1.01509	936		1.01509	10959		-4.0329	2		1.01509	6084		1.01509	8293
1.04253	844		1.04253	10049		-4.00546	4		1.04253	5749		1.04253	8091
1.06996	750		1.06996	9493		-3.97803	4		1.06996	5458		1.06996	7545
1.0974	662		1.0974	9002		-3.95059	0		1.0974	5009		1.0974	7256
1.12483	520		1.12483	8610		-3.92316	0		1.12483	4781		1.12483	6893
1.15227	396		1.15227	8038		-3.89572	0		1.15227	4520		1.15227	6379
1.1797	305		1.1797	7538		-3.86829	0		1.1797	4184		1.1797	6228
1.20714	234		1.20714	7111		-3.84085	0		1.20714	3823		1.20714	5711
1.23457	188		1.23457	6527		-3.81342	6		1.23457	3642		1.23457	5368
1.26201	157		1.26201	6253		-3.78598	2		1.26201	3293		1.26201	5026
1.28944	103		1.28944	5746		-3.75855	4		1.28944	3004		1.28944	4871
1.31687	94		1.31687	5224		-3.73112	2		1.31687	2811		1.31687	4767
1.34431	61		1.34431	5034		-3.70368	2		1.34431	2704		1.34431	4506
1.37174	70		1.37174	4794		-3.67625	6		1.37174	2456		1.37174	4357
1.39918	54		1.39918	4519		-3.64881	2		1.39918	2324		1.39918	4044
1.42661	42		1.42661	4149		-3.62138	0		1.42661	2225		1.42661	3847
1.45405	45		1.45405	3855		-3.59394	0		1.45405	2044		1.45405	3637
1.48148	40		1.48148	3618		-3.56651	0		1.48148	1891		1.48148	3440
1.50892	46		1.50892	3429		-3.53907	0		1.50892	1744		1.50892	3410
1.53635	32		1.53635	3134		-3.51164	0		1.53635	1653		1.53635	3140
1.56379	36		1.56379	2939		-3.4842	2		1.56379	1601		1.56379	3013
1.59122	22		1.59122	2797		-3.45677	0		1.59122	1515		1.59122	2980
1.61866	25		1.61866	2592		-3.42933	2		1.61866	1404		1.61866	2839
1.64609	19		1.64609	2505		-3.4019	0		1.64609	1305		1.64609	2637
1.67353	20		1.67353	2346		-3.37446	2		1.67353	1255		1.67353	2557
1.70096	23		1.70096	2201		-3.34703	2		1.70096	1163		1.70096	2483
1.7284	15		1.7284	2040		-3.31959	2		1.7284	1137		1.7284	2326
1.75583	21		1.75583	1861		-3.29216	4		1.75583	1023		1.75583	2259
1.78327	15		1.78327	1889		-3.26472	0		1.78327	1026		1.78327	2203
1.8107	18		1.8107	1724		-3.23729	0		1.8107	955		1.8107	2199
1.83814	18		1.83814	1582		-3.20985	2		1.83814	912		1.83814	2107
1.86557	14		1.86557	1444		-3.18242	4		1.86557	876		1.86557	2029
1.89301	15		1.89301	1517		-3.15498	2		1.89301	936		1.89301	1972
1.92044	22		1.92044	1320		-3.12755	0		1.92044	830		1.92044	1841
1.94788	15		1.94788	1291		-3.10011	0		1.94788	797		1.94788	1869
1.97531	11		1.97531	1226		-3.07268	2		1.97531	771		1.97531	1819
2.00275	9		2.00275	1141		-3.04524	0		2.00275	742		2.00275	1687
2.03018	8		2.03018	1058		-3.01781	0		2.03018	700		2.03018	1718
2.05762	5		2.05762	1066		-2.99037	2		2.05762	667		2.05762	1684
2.08505	7		2.08505	911		-2.96294	0		2.08505	626		2.08505	1554
2.11249	2		2.11249	884		-2.9355	2		2.11249	674		2.11249	1572
2.13992	6		2.13992	852		-2.90807	2		2.13992	559		2.13992	1525
2.16736	0		2.16736	795		-2.88063	0		2.16736	548		2.16736	1418
2.19479	2		2.19479	742		-2.8532	0		2.19479	512		2.19479	1428
2.22222	2		2.22222	687		-2.82577	0		2.22222	497		2.22222	1385
2.24966	1		2.24966	690		-2.79833	0		2.24966	476		2.24966	1310
2.27709	5		2.27709	586		-2.7709	0		2.27709	479		2.27709	1337
2.30453	7		2.30453	568		-2.74346	2		2.30453	456		2.30453	1306
2.33196	1		2.33196	571		-2.71603	0		2.33196	466		2.33196	1228
2.3594	1		2.3594	543		-2.68859	0		2.3594	417		2.3594	1195
2.38683	1		2.38683	478		-2.66116	0		2.38683	426		2.38683	1205
2.41427	3		2.41427	455		-2.63372	0		2.41427	398		2.41427	1216
2.4417	2		2.4417	473		-2.60629	0		2.4417	394		2.4417	1142
2.46914	4		2.46914	412		-2.57885	0		2.46914	349		2.46914	1155
2.49657	2		2.49657	355		-2.55142	0		2.49657	380		2.49657	1119
2.52401	7		2.52401	390		-2.52398	0		2.52401	328		2.52401	1042
2.55144	1		2.55144	332		-2.49655	0		2.55144	349		2.55144	1070
2.57888	1		2.57888	330		-2.46911	2		2.57888	298		2.57888	1086
2.60631	3		2.60631	302		-2.44168	4		2.60631	305		2.60631	1024
2.63375	1		2.63375	295		-2.41424	2		2.63375	291		2.63375	1020
2.66118	2		2.66118	280		-2.38681	0		2.66118	313		2.66118	960
2.68862	3		2.68862	226		-2.35937	0		2.68862	285		2.68862	1001
2.71605	1		2.71605	264		-2.33194	4		2.71605	279		2.71605	922
2.74349	0		2.74349	232		-2.3045	2		2.74349	259		2.74349	928
2.77092	1		2.77092	245		-2.27707	0		2.77092	227		2.77092	904
2.79836	2		2.79836	199		-2.24963	0		2.79836	239		2.79836	851
2.82579	3		2.82579	209		-2.2222	0		2.82579	232		2.82579	873
2.85323	1		2.85323	218		-2.19476	2		2.85323	228		2.85323	789
2.88066	2		2.88066	170		-2.16733	2		2.88066	254		2.88066	860
2.9081	0		2.9081	151		-2.13989	0		2.9081	213		2.9081	831
2.93553	1		2.93553	160		-2.11246	0		2.93553	214		2.93553	803
2.96297	0		2.96297	150		-2.08502	4		2.96297	202		2.96297	819
2.9904	1		2.9904	142		-2.05759	0		2.9904	178		2.9904	750
3.01784	0		3.01784	141		-2.03015	0		3.01784	203		3.01784	742
3.04527	0		3.04527	120		-2.00272	4		3.04527	193		3.04527	775
3.0727	0		3.0727	127		-1.97529	0		3.0727	212		3.0727	766
3.10014	1		3.10014	118		-1.94785	0		3.10014	190		3.10014	717
3.12757	1		3.12757	105		-1.92042	0		3.12757	168		3.12757	675
3.15501	1		3.15501	142		-1.89298	0		3.15501	175		3.15501	739
3.18244	1		3.18244	113		-1.86555	0		3.18244	172		3.18244	680
3.20988	1		3.20988	106		-1.83811	2		3.20988	147		3.20988	660
3.23731	1		3.23731	97		-1.81068	4		3.23731	188		3.23731	692
3.26475	2		3.26475	103		-1.78324	2		3.26475	156		3.26475	644
3.29218	1		3.29218	84		-1.75581	0		3.29218	162		3.29218	649
3.31962	3		3.31962	104		-1.72837	0		3.31962	130		3.31962	631
3.34705	0		3.34705	75		-1.70094	6		3.34705	148		3.34705	610
3.37449	3		3.37449	81		-1.6735	2		3.37449	148		3.37449	622
3.40192	0		3.40192	83		-1.64607	2		3.40192	164		3.40192	646
3.42936	3		3.42936	76		-1.61863	0		3.42936	147		3.42936	614
3.45679	1		3.45679	72		-1.5912	2		3.45679	133		3.45679	640
3.48423	0		3.48423	69		-1.56376	0		3.48423	124		3.48423	590
3.51166	0		3.51166	63		-1.53633	0		3.51166	136		3.51166	578
3.5391	0		3.5391	51		-1.50889	2		3.5391	131		3.5391	540
3.56653	1		3.56653	57		-1.48146	2		3.56653	138		3.56653	596
3.59397	2		3.59397	65		-1.45402	0		3.59397	123		3.59397	557
3.6214	3		3.6214	48		-1.42659	0		3.6214	122		3.6214	575
3.64884	1		3.64884	39		-1.39915	0		3.64884	137		3.64884	520
3.67627	1		3.67627	56		-1.37172	0		3.67627	112		3.67627	560
3.70371	0		3.70371	45		-1.34428	0		3.70371	116		3.70371	523
3.73114	1		3.73114	42		-1.31685	6		3.73114	118		3.73114	534
3.75858	1		3.75858	44		-1.28941	0		3.75858	102		3.75858	563
3.78601	0		3.78601	47		-1.26198	0		3.78601	102		3.78601	482
3.81345	1		3.81345	28		-1.23454	0		3.81345	125		3.81345	483
3.84088	2		3.84088	52		-1.20711	0		3.84088	113		3.84088	488
3.86832	1		3.86832	35		-1.17967	0		3.86832	104		3.86832	489
3.89575	0		3.89575	35		-1.15224	0		3.89575	102		3.89575	519
3.92318	1		3.92318	34		-1.12481	2		3.92318	103		3.92318	485
3.95062	1		3.95062	29		-1.09737	0		3.95062	86		3.95062	502
3.97805	0		3.97805	34		-1.06994	2		3.97805	113		3.97805	448
4.00549	2		4.00549	38		-1.0425	2		4.00549	100		4.00549	463
4.03292	0		4.03292	23		-1.01507	6		4.03292	95		4.03292	480
4.06036	0		4.06036	33		-0.98763	0		4.06036	74		4.06036	458
4.08779	0		4.08779	23		-0.9602	0		4.08779	90		4.08779	467
4.11523	1		4.11523	22		-0.93276	0		4.11523	74		4.11523	445
4.14266	0		4.14266	29		-0.90533	2		4.14266	101		4.14266	434
4.1701	1		4.1701	21		-0.87789	0		4.1701	81		4.1701	441
4.19753	0		4.19753	24		-0.85046	2		4.19753	89		4.19753	417
4.22497	3		4.22497	37		-0.82302	2		4.22497	73		4.22497	439
4.2524	4		4.2524	22		-0.79559	2		4.2524	77		4.2524	400
4.27984	2		4.27984	26		-0.76815	0		4.27984	78		4.27984	439
4.30727	0		4.30727	29		-0.74072	2		4.30727	69		4.30727	427
4.33471	0		4.33471	17		-0.71328	4		4.33471	87		4.33471	375
4.36214	0		4.36214	20		-0.68585	0		4.36214	76		4.36214	402
4.38958	0		4.38958	14		-0.65841	2		4.38958	67		4.38958	435
4.41701	3		4.41701	20		-0.63098	4		4.41701	64		4.41701	393
4.44445	0		4.44445	25		-0.60354	0		4.44445	65		4.44445	417
4.47188	0		4.47188	20		-0.57611	2		4.47188	62		4.47188	376
4.49932	2		4.49932	21		-0.54867	0		4.49932	69		4.49932	397
4.52675	2		4.52675	19		-0.52124	4		4.52675	77		4.52675	356
4.55419	3		4.55419	13		-0.4938	2		4.55419	68		4.55419	360
4.58162	0		4.58162	13		-0.46637	4		4.58162	59		4.58162	363
4.60906	3		4.60906	23		-0.43893	2		4.60906	62		4.60906	378
4.63649	0		4.63649	11		-0.4115	0		4.63649	46		4.63649	360
4.66393	0		4.66393	16		-0.38406	2		4.66393	63		4.66393	365
4.69136	1		4.69136	14		-0.35663	4		4.69136	68		4.69136	324
4.7188	1		4.7188	12		-0.32919	8		4.7188	55		4.7188	357
4.74623	0		4.74623	17		-0.30176	14		4.74623	62		4.74623	328
4.77366	0		4.77366	13		-0.27433	10		4.77366	64		4.77366	324
4.8011	1		4.8011	16		-0.24689	12		4.8011	59		4.8011	351
4.82853	0		4.82853	14		-0.21946	8		4.82853	50		4.82853	327
4.85597	0		4.85597	11		-0.19202	18		4.85597	59		4.85597	321
4.8834	0		4.8834	11		-0.16459	18		4.8834	39		4.8834	305
4.91084	0		4.91084	8		-0.13715	30		4.91084	61		4.91084	346
4.93827	1		4.93827	11		-0.10972	28		4.93827	50		4.93827	336
4.96571	0		4.96571	17		-0.08228	46		4.96571	52		4.96571	356
4.99314	0		4.99314	5		-0.05485	70		4.99314	46		4.99314	322
5.02058	0		5.02058	18		-0.02741	88		5.02058	60		5.02058	295
5.04801	1		5.04801	7		2.32e-05	152		5.04801	38		5.04801	318
5.07545	0		5.07545	9		0.02746	292		5.07545	61		5.07545	315
5.10288	0		5.10288	7		0.05489	690		5.10288	53		5.10288	325
5.13032	1		5.13032	11		0.08233	1524		5.13032	56		5.13032	288
5.15775	0		5.15775	14		0.10976	4186		5.15775	48		5.15775	295
5.18519	0		5.18519	7		0.1372	9606		5.18519	49		5.18519	309
5.21262	0		5.21262	7		0.16463	19384		5.21262	39		5.21262	248
5.24006	0		5.24006	9		0.19207	32662		5.24006	44		5.24006	279
5.26749	2		5.26749	6		0.2195	45178		5.26749	52		5.26749	283
5.29493	1		5.29493	8		0.24694	55808		5.29493	45		5.29493	278
5.32236	1		5.32236	12		0.27437	60000		5.32236	43		5.32236	282
5.3498	0		5.3498	14		0.30181	58912		5.3498	44		5.3498	266
5.37723	1		5.37723	10		0.32924	54976		5.37723	48		5.37723	284
5.40467	1		5.40467	5		0.35668	50064		5.40467	47		5.40467	269
5.4321	0		5.4321	9		0.38411	44634		5.4321	38		5.4321	249
5.45954	2		5.45954	12		0.41155	39904		5.45954	36		5.45954	258
5.48697	0		5.48697	7		0.43898	35994		5.48697	41		5.48697	246
5.51441	0		5.51441	7		0.46642	32388		5.51441	40		5.51441	261
5.54184	1		5.54184	5		0.49385	29476		5.54184	42		5.54184	264
5.56928	0		5.56928	5		0.52129	26392		5.56928	44		5.56928	272
5.59671	1		5.59671	6		0.54872	24590		5.59671	43		5.59671	255
5.62414	0		5.62414	4		0.57615	23172		5.62414	34		5.62414	247
5.65158	1		5.65158	6		0.60359	21276		5.65158	41		5.65158	246
5.67901	0		5.67901	6		0.63102	19712		5.67901	46		5.67901	231
5.70645	1		5.70645	8		0.65846	18328		5.70645	41		5.70645	258
5.73388	1		5.73388	4		0.68589	17260		5.73388	37		5.73388	238
5.76132	0		5.76132	7		0.71333	15464		5.76132	36		5.76132	219
5.78875	0		5.78875	6		0.74076	14180		5.78875	37		5.78875	227
5.81619	0		5.81619	5		0.7682	12896		5.81619	28		5.81619	237
5.84362	0		5.84362	5		0.79563	11714		5.84362	41		5.84362	210
5.87106	0		5.87106	7		0.82307	11120		5.87106	37		5.87106	229
5.89849	0		5.89849	3		0.8505	9924		5.89849	30		5.89849	223
5.92593	1		5.92593	4		0.87794	9322		5.92593	38		5.92593	214
5.95336	0		5.95336	7		0.90537	8682		5.95336	27		5.95336	221
5.9808	1		5.9808	7		0.93281	8172		5.9808	36		5.9808	235
6.00823	0		6.00823	7		0.96024	7574		6.00823	36		6.00823	233
6.03567	0		6.03567	4		0.98768	7276		6.03567	24		6.03567	233
6.0631	0		6.0631	5		1.01511	6956		6.0631	25		6.0631	213
6.09054	0		6.09054	8		1.04255	6524		6.09054	33		6.09054	232
6.11797	0		6.11797	6		1.06998	6168		6.11797	28		6.11797	210
6.14541	1		6.14541	3		1.09742	6078		6.14541	24		6.14541	211
6.17284	1		6.17284	9		1.12485	5656		6.17284	23		6.17284	176
6.20028	0		6.20028	2		1.15229	5076		6.20028	27		6.20028	235
6.22771	0		6.22771	6		1.17972	4792		6.22771	12		6.22771	212
6.25515	0		6.25515	5		1.20716	4742		6.25515	28		6.25515	195
6.28258	1		6.28258	7		1.23459	4390		6.28258	28		6.28258	213
6.31002	0		6.31002	6		1.26203	3948		6.31002	23		6.31002	194
6.33745	0		6.33745	6		1.28946	3810		6.33745	17		6.33745	193
6.36489	0		6.36489	6		1.3169	3476		6.36489	24		6.36489	197
6.39232	0		6.39232	5		1.34433	3284		6.39232	29		6.39232	202
6.41976	0		6.41976	4		1.37177	3132		6.41976	31		6.41976	185
6.44719	0		6.44719	4		1.3992	3012		6.44719	26		6.44719	165
6.47462	0		6.47462	5		1.42663	2864		6.47462	23		6.47462	200
6.50206	2		6.50206	5		1.45407	2608		6.50206	24		6.50206	188
6.52949	0		6.52949	8		1.4815	2616		6.52949	20		6.52949	184
6.55693	0		6.55693	6		1.50894	2376		6.55693	21		6.55693	185
6.58436	0		6.58436	4		1.53637	2142		6.58436	21		6.58436	214
6.6118	1		6.6118	7		1.56381	2006		6.6118	21		6.6118	174
6.63923	0		6.63923	5		1.59124	1968		6.63923	20		6.63923	172
6.66667	1		6.66667	5		1.61868	1890		6.66667	25		6.66667	162
6.6941	0		6.6941	2		1.64611	1716		6.6941	23		6.6941	160
6.72154	0		6.72154	5		1.67355	1686		6.72154	29		6.72154	188
6.74897	0		6.74897	6		1.70098	1704		6.74897	34		6.74897	192
6.77641	0		6.77641	3		1.72842	1462		6.77641	14		6.77641	152
6.80384	2		6.80384	5		1.75585	1454		6.80384	20		6.80384	182
6.83128	0		6.83128	3		1.78329	1476		6.83128	24		6.83128	153
6.85871	0		6.85871	3		1.81072	1338		6.85871	17		6.85871	153
6.88615	0		6.88615	1		1.83816	1466		6.88615	23		6.88615	151
6.91358	0		6.91358	5		1.86559	1388		6.91358	22		6.91358	147
6.94102	0		6.94102	1		1.89303	1292		6.94102	26		6.94102	151
6.96845	0		6.96845	3		1.92046	1252		6.96845	16		6.96845	148
6.99589	2		6.99589	3		1.9479	1346		6.99589	21		6.99589	160
7.02332	1		7.02332	5		1.97533	1236		7.02332	27		7.02332	149
7.05076	1		7.05076	4		2.00277	1154		7.05076	19		7.05076	133
7.07819	0		7.07819	4		2.0302	1032		7.07819	22		7.07819	133
7.10563	1		7.10563	6		2.05764	996		7.10563	16		7.10563	164
7.13306	0		7.13306	3		2.08507	944		7.13306	19		7.13306	161
7.1605	2		7.1605	0		2.11251	860		7.1605	21		7.1605	132
7.18793	1		7.18793	5		2.13994	866		7.18793	23		7.18793	154
7.21537	0		7.21537	4		2.16738	812		7.21537	17		7.21537	139
7.2428	0		7.2428	10		2.19481	820		7.2428	19		7.2428	117
7.27024	1		7.27024	4		2.22225	794		7.27024	20		7.27024	164
7.29767	0		7.29767	2		2.24968	790		7.29767	23		7.29767	154
7.3251	0		7.3251	2		2.27711	686		7.3251	22		7.3251	156
7.35254	0		7.35254	8		2.30455	572		7.35254	16		7.35254	133
7.37997	1		7.37997	5		2.33198	596		7.37997	19		7.37997	147
7.40741	0		7.40741	6		2.35942	590		7.40741	14		7.40741	137
7.43484	1		7.43484	4		2.38685	564		7.43484	12		7.43484	139
7.46228	0		7.46228	4		2.41429	572		7.46228	18		7.46228	118
7.48971	0		7.48971	6		2.44172	524		7.48971	19		7.48971	153
7.51715	0		7.51715	4		2.46916	544		7.51715	13		7.51715	124
7.54458	0		7.54458	5		2.49659	492		7.54458	21		7.54458	137
7.57202	1		7.57202	1		2.52403	432		7.57202	14		7.57202	141
7.59945	2		7.59945	1		2.55146	420		7.59945	17		7.59945	113
7.62689	1		7.62689	6		2.5789	438		7.62689	22		7.62689	111
7.65432	1		7.65432	9		2.60633	372		7.65432	20		7.65432	139
7.68176	1		7.68176	3		2.63377	386		7.68176	13		7.68176	141
7.70919	0		7.70919	4		2.6612	368		7.70919	21		7.70919	126
7.73663	0		7.73663	4		2.68864	326		7.73663	18		7.73663	138
7.76406	0		7.76406	4		2.71607	338		7.76406	17		7.76406	125
7.7915	0		7.7915	3		2.74351	334		7.7915	18		7.7915	117
7.81893	1		7.81893	5		2.77094	338		7.81893	24		7.81893	139
7.84637	0		7.84637	7		2.79838	344		7.84637	15		7.84637	125
7.8738	0		7.8738	2		2.82581	316		7.8738	18		7.8738	103
7.90124	0		7.90124	6		2.85325	292		7.90124	20		7.90124	123
7.92867	0		7.92867	4		2.88068	268		7.92867	13		7.92867	113
7.95611	0		7.95611	2		2.90812	296		7.95611	13		7.95611	116
7.98354	1		7.98354	2		2.93555	260		7.98354	11		7.98354	106
8.01098	0		8.01098	3		2.96299	224		8.01098	12		8.01098	123
8.03841	0		8.03841	4		2.99042	284		8.03841	16		8.03841	126
8.06585	1		8.06585	2		3.01786	274		8.06585	19		8.06585	114
8.09328	0		8.09328	3		3.04529	208		8.09328	15		8.09328	123
8.12072	0		8.12072	3		3.07273	228		8.12072	10		8.12072	128
8.14815	0		8.14815	2		3.10016	232		8.14815	17		8.14815	116
8.17558	0		8.17558	5		3.12759	198		8.17558	13		8.17558	102
8.20302	0		8.20302	0		3.15503	208		8.20302	11		8.20302	125
8.23045	0		8.23045	3		3.18246	176		8.23045	13		8.23045	104
8.25789	0		8.25789	3		3.2099	202		8.25789	13		8.25789	108
8.28532	0		8.28532	5		3.23733	160		8.28532	13		8.28532	108
8.31276	0		8.31276	1		3.26477	180		8.31276	12		8.31276	93
8.34019	0		8.34019	5		3.2922	188		8.34019	13		8.34019	107
8.36763	1		8.36763	1		3.31964	174		8.36763	14		8.36763	105
8.39506	0		8.39506	3		3.34707	140		8.39506	16		8.39506	99
8.4225	0		8.4225	7		3.37451	124		8.4225	6		8.4225	110
8.44993	0		8.44993	2		3.40194	114		8.44993	14		8.44993	102
8.47737	0		8.47737	1		3.42938	160		8.47737	16		8.47737	112
8.5048	0		8.5048	3		3.45681	130		8.5048	15		8.5048	94
8.53224	0		8.53224	3		3.48425	134		8.53224	8		8.53224	96
8.55967	1		8.55967	2		3.51168	142		8.55967	10		8.55967	95
8.58711	0		8.58711	4		3.53912	130		8.58711	8		8.58711	102
8.61454	0		8.61454	1		3.56655	108		8.61454	11		8.61454	98
8.64198	0		8.64198	4		3.59399	114		8.64198	9		8.64198	92
8.66941	0		8.66941	2		3.62142	156		8.66941	6		8.66941	86
8.69685	0		8.69685	2		3.64886	128		8.69685	9		8.69685	109
8.72428	0		8.72428	5		3.67629	110		8.72428	8		8.72428	94
8.75172	0		8.75172	2		3.70373	130		8.75172	10		8.75172	97
8.77915	0		8.77915	2		3.73116	78		8.77915	16		8.77915	89
8.80659	0		8.80659	1		3.7586	102		8.80659	7		8.80659	86
8.83402	0		8.83402	1		3.78603	102		8.83402	10		8.83402	83
8.86146	0		8.86146	1		3.81347	72		8.86146	7		8.86146	73
8.88889	0		8.88889	1		3.8409	70		8.88889	8		8.88889	89
8.91633	0		8.91633	1		3.86834	114		8.91633	8		8.91633	90
8.94376	0		8.94376	3		3.89577	92		8.94376	13		8.94376	89
8.9712	0		8.9712	3		3.92321	88		8.9712	10		8.9712	90
8.99863	0		8.99863	2		3.95064	78		8.99863	11		8.99863	97
9.02607	0		9.02607	3		3.97808	88		9.02607	12		9.02607	79
9.0535	0		9.0535	2		4.00551	98		9.0535	10		9.0535	81
9.08093	0		9.08093	3		4.03294	76		9.08093	15		9.08093	78
9.10837	0		9.10837	2		4.06038	70		9.10837	3		9.10837	70
9.1358	0		9.1358	5		4.08781	82		9.1358	9		9.1358	77
9.16324	0		9.16324	1		4.11525	96		9.16324	11		9.16324	59
9.19067	1		9.19067	2		4.14268	96		9.19067	5		9.19067	79
9.21811	1		9.21811	3		4.17012	52		9.21811	12		9.21811	80
9.24554	0		9.24554	1		4.19755	64		9.24554	6		9.24554	83
9.27298	0		9.27298	3		4.22499	50		9.27298	9		9.27298	83
9.30041	0		9.30041	3		4.25242	76		9.30041	8		9.30041	80
9.32785	0		9.32785	1		4.27986	78		9.32785	2		9.32785	83
9.35528	0		9.35528	4		4.30729	44		9.35528	10		9.35528	89
9.38272	0		9.38272	2		4.33473	50		9.38272	3		9.38272	78
9.41015	0		9.41015	2		4.36216	70		9.41015	4		9.41015	64
9.43759	1		9.43759	2		4.3896	50		9.43759	7		9.43759	69
9.46502	0		9.46502	4		4.41703	62		9.46502	9		9.46502	93
9.49246	0		9.49246	3		4.44447	54		9.49246	9		9.49246	89
9.51989	1		9.51989	4		4.4719	62		9.51989	14		9.51989	82
9.54733	1		9.54733	1		4.49934	66		9.54733	9		9.54733	72
9.57476	0		9.57476	3		4.52677	48		9.57476	10		9.57476	74
9.6022	0		9.6022	2		4.55421	50		9.6022	10		9.6022	72
9.62963	0		9.62963	0		4.58164	52		9.62963	6		9.62963	51
9.65707	1		9.65707	3		4.60908	70		9.65707	8		9.65707	63
9.6845	0		9.6845	0		4.63651	68		9.6845	16		9.6845	62
9.71194	0		9.71194	1		4.66395	58		9.71194	8		9.71194	75
9.73937	0		9.73937	0		4.69138	50		9.73937	10		9.73937	77
9.76681	0		9.76681	2		4.71882	32		9.76681	9		9.76681	60
9.79424	1		9.79424	1		4.74625	34		9.79424	10		9.79424	72
9.82168	0		9.82168	5		4.77369	46		9.82168	9		9.82168	67
9.84911	0		9.84911	0		4.80112	40		9.84911	6		9.84911	80
9.87655	1		9.87655	1		4.82856	44		9.87655	8		9.87655	75
9.90398	0		9.90398	3		4.85599	36		9.90398	8		9.90398	66
9.93141	0		9.93141	1		4.88342	32		9.93141	8		9.93141	77
9.95885	0		9.95885	1		4.91086	42		9.95885	11		9.95885	64
9.98628	0		9.98628	1		4.93829	32		9.98628	6		9.98628	65
10.0137	0		10.0137	2		4.96573	42		10.0137	8		10.0137	67
10.0412	0		10.0412	4		4.99316	50		10.0412	14		10.0412	62
10.0686	0		10.0686	1		5.0206	22		10.0686	13		10.0686	56
10.096	0		10.096	3		5.04803	40		10.096	1		10.096	65
10.1235	0		10.1235	5		5.07547	50		10.1235	6		10.1235	40
10.1509	0		10.1509	1		5.1029	42		10.1509	9		10.1509	67
10.1783	1		10.1783	1		5.13034	32		10.1783	3		10.1783	61
10.2058	1		10.2058	1		5.15777	36		10.2058	10		10.2058	72
10.2332	0		10.2332	2		5.18521	28		10.2332	8		10.2332	54
10.2606	0		10.2606	4		5.21264	18		10.2606	7		10.2606	70
10.2881	1		10.2881	1		5.24008	24		10.2881	4		10.2881	51
10.3155	0		10.3155	2		5.26751	38		10.3155	8		10.3155	72
10.3429	0		10.3429	3		5.29495	26		10.3429	5		10.3429	79
10.3704	0		10.3704	3		5.32238	36		10.3704	5		10.3704	68
10.3978	0		10.3978	0		5.34982	22		10.3978	4		10.3978	72
10.4252	0		10.4252	2		5.37725	28		10.4252	5		10.4252	54
10.4527	0		10.4527	2		5.40469	42		10.4527	6		10.4527	59
10.4801	0		10.4801	4		5.43212	20		10.4801	8		10.4801	53
10.5076	0		10.5076	1		5.45956	30		10.5076	3		10.5076	58
10.535	0		10.535	4		5.48699	42		10.535	5		10.535	68
10.5624	0		10.5624	1		5.51443	34		10.5624	3		10.5624	63
10.5899	0		10.5899	3		5.54186	22		10.5899	8		10.5899	43
10.6173	0		10.6173	4		5.5693	44		10.6173	10		10.6173	68
10.6447	0		10.6447	1		5.59673	36		10.6447	6		10.6447	45
10.6722	0		10.6722	1		5.62417	18		10.6722	8		10.6722	43
10.6996	0		10.6996	2		5.6516	24		10.6996	7		10.6996	61
10.727	0		10.727	0		5.67904	28		10.727	6		10.727	46
10.7545	1		10.7545	4		5.70647	32		10.7545	7		10.7545	48
10.7819	0		10.7819	4		5.7339	36		10.7819	3		10.7819	48
10.8093	0		10.8093	3		5.76134	16		10.8093	7		10.8093	60
10.8368	1		10.8368	1		5.78877	18		10.8368	3		10.8368	70
10.8642	0		10.8642	3		5.81621	22		10.8642	7		10.8642	64
10.8916	0		10.8916	5		5.84364	12		10.8916	6		10.8916	52
10.9191	2		10.9191	2		5.87108	14		10.9191	5		10.9191	55
10.9465	0		10.9465	4		5.89851	12		10.9465	1		10.9465	43
10.9739	0		10.9739	2		5.92595	18		10.9739	10		10.9739	57
11.0014	0		11.0014	0		5.95338	20		11.0014	6		11.0014	71
11.0288	0		11.0288	4		5.98082	18		11.0288	11		11.0288	53
11.0562	0		11.0562	3		6.00825	18		11.0562	12		11.0562	51
11.0837	0		11.0837	2		6.03569	28		11.0837	5		11.0837	47
11.1111	1		11.1111	2		6.06312	16		11.1111	8		11.1111	46
11.1386	0		11.1386	2		6.09056	16		11.1386	9		11.1386	46
11.166	0		11.166	1		6.11799	22		11.166	9		11.166	45
11.1934	0		11.1934	3		6.14543	16		11.1934	8		11.1934	44
11.2209	1		11.2209	1		6.17286	22		11.2209	3		11.2209	56
11.2483	0		11.2483	3		6.2003	20		11.2483	4		11.2483	58
11.2757	0		11.2757	2		6.22773	20		11.2757	4		11.2757	59
11.3032	0		11.3032	2		6.25517	14		11.3032	3		11.3032	50
11.3306	0		11.3306	0		6.2826	20		11.3306	2		11.3306	49
11.358	0		11.358	1		6.31004	20		11.358	5		11.358	43
11.3855	0		11.3855	1		6.33747	12		11.3855	1		11.3855	52
11.4129	0		11.4129	1		6.36491	14		11.4129	1		11.4129	45
11.4403	1		11.4403	0		6.39234	18		11.4403	6		11.4403	54
11.4678	0		11.4678	0		6.41978	18		11.4678	3		11.4678	40
11.4952	0		11.4952	3		6.44721	20		11.4952	5		11.4952	55
11.5226	0		11.5226	5		6.47465	14		11.5226	5		11.5226	45
11.5501	0		11.5501	1		6.50208	18		11.5501	2		11.5501	46
11.5775	0		11.5775	2		6.52952	14		11.5775	3		11.5775	46
11.6049	0		11.6049	6		6.55695	14		11.6049	8		11.6049	45
11.6324	1		11.6324	2		6.58438	22		11.6324	6		11.6324	35
11.6598	0		11.6598	2		6.61182	16		11.6598	2		11.6598	56
11.6872	0		11.6872	2		6.63925	22		11.6872	5		11.6872	46
11.7147	0		11.7147	3		6.66669	26		11.7147	5		11.7147	36
11.7421	0		11.7421	3		6.69412	16		11.7421	5		11.7421	48
11.7696	0		11.7696	0		6.72156	12		11.7696	5		11.7696	44
11.797	0		11.797	0		6.74899	18		11.797	5		11.797	39
11.8244	0		11.8244	0		6.77643	20		11.8244	3		11.8244	37
11.8519	0		11.8519	2		6.80386	10		11.8519	1		11.8519	37
11.8793	0		11.8793	2		6.8313	18		11.8793	6		11.8793	43
11.9067	0		11.9067	2		6.85873	8		11.9067	1		11.9067	34
11.9342	1		11.9342	1		6.88617	16		11.9342	7		11.9342	46
11.9616	0		11.9616	2		6.9136	8		11.9616	5		11.9616	33
11.989	1		11.989	0		6.94104	8		11.989	0		11.989	36
12.0165	0		12.0165	3		6.96847	20		12.0165	8		12.0165	42
12.0439	0		12.0439	2		6.99591	16		12.0439	5		12.0439	30
12.0713	0		12.0713	3		7.02334	20		12.0713	5		12.0713	38
12.0988	0		12.0988	3		7.05078	16		12.0988	4		12.0988	39
12.1262	0		12.1262	3		7.07821	8		12.1262	2		12.1262	43
12.1536	0		12.1536	0		7.10565	16		12.1536	3		12.1536	38
12.1811	0		12.1811	3		7.13308	12		12.1811	4		12.1811	40
12.2085	0		12.2085	0		7.16052	12		12.2085	4		12.2085	42
12.2359	0		12.2359	2		7.18795	14		12.2359	7		12.2359	43
12.2634	0		12.2634	0		7.21539	20		12.2634	4		12.2634	31
12.2908	0		12.2908	2		7.24282	8		12.2908	5		12.2908	45
12.3183	0		12.3183	0		7.27026	10		12.3183	5		12.3183	55
12.3457	0		12.3457	0		7.29769	8		12.3457	4		12.3457	41
12.3731	0		12.3731	2		7.32513	14		12.3731	3		12.3731	40
12.4006	0		12.4006	1		7.35256	14		12.4006	1		12.4006	40
12.428	0		12.428	2		7.38	18		12.428	5		12.428	43
12.4554	0		12.4554	1		7.40743	14		12.4554	1		12.4554	36
12.4828	0		12.4828	1		7.43486	8		12.4828	3		12.4828	36
12.5103	0		12.5103	0		7.4623	6		12.5103	4		12.5103	34
12.5377	0		12.5377	2		7.48973	14		12.5377	3		12.5377	52
12.5652	0		12.5652	0		7.51717	18		12.5652	7		12.5652	31
12.5926	0		12.5926	0		7.5446	8		12.5926	7		12.5926	43
12.62	0		12.62	2		7.57204	10		12.62	8		12.62	36
12.6475	0		12.6475	5		7.59947	10		12.6475	4		12.6475	27
12.6749	0		12.6749	4		7.62691	10		12.6749	5		12.6749	35
12.7023	0		12.7023	2		7.65434	12		12.7023	3		12.7023	43
12.7298	0		12.7298	1		7.68178	2		12.7298	9		12.7298	36
12.7572	1		12.7572	1		7.70921	6		12.7572	7		12.7572	25
12.7846	0		12.7846	2		7.73665	2		12.7846	1		12.7846	43
12.8121	0		12.8121	0		7.76408	12		12.8121	3		12.8121	28
12.8395	0		12.8395	3		7.79152	6		12.8395	3		12.8395	43
12.8669	0		12.8669	3		7.81895	12		12.8669	3		12.8669	21
12.8944	0		12.8944	1		7.84639	22		12.8944	5		12.8944	37
12.9218	0		12.9218	0		7.87382	6		12.9218	5		12.9218	31
12.9492	0		12.9492	1		7.90126	10		12.9492	3		12.9492	36
12.9767	0		12.9767	3		7.92869	12		12.9767	2		12.9767	31
13.0041	0		13.0041	1		7.95613	16		13.0041	8		13.0041	42
13.0315	1		13.0315	0		7.98356	14		13.0315	4		13.0315	36
13.059	0		13.059	3		8.011	6		13.059	3		13.059	38
13.0864	0		13.0864	0		8.03843	8		13.0864	6		13.0864	33
13.1139	0		13.1139	2		8.06587	10		13.1139	2		13.1139	35
13.1413	1		13.1413	2		8.0933	12		13.1413	3		13.1413	28
13.1687	0		13.1687	1		8.12074	6		13.1687	4		13.1687	33
13.1962	0		13.1962	1		8.14817	12		13.1962	1		13.1962	47
13.2236	1		13.2236	1		8.17561	6		13.2236	3		13.2236	28
13.251	0		13.251	4		8.20304	16		13.251	2		13.251	27
13.2785	0		13.2785	1		8.23048	6		13.2785	6		13.2785	32
13.3059	1		13.3059	0		8.25791	6		13.3059	3		13.3059	30
13.3333	1		13.3333	4		8.28534	8		13.3333	4		13.3333	24
13.3608	0		13.3608	1		8.31278	8		13.3608	5		13.3608	19
13.3882	0		13.3882	1		8.34021	14		13.3882	1		13.3882	31
13.4156	0		13.4156	1		8.36765	6		13.4156	5		13.4156	28
13.4431	1		13.4431	3		8.39508	12		13.4431	4		13.4431	32
13.4705	0		13.4705	2		8.42252	4		13.4705	3		13.4705	25
13.4979	0		13.4979	0		8.44995	14		13.4979	4		13.4979	29
13.5254	0		13.5254	0		8.47739	12		13.5254	3		13.5254	25
13.5528	0		13.5528	3		8.50482	4		13.5528	5		13.5528	23
13.5802	0		13.5802	3		8.53226	16		13.5802	4		13.5802	33
13.6077	1		13.6077	3		8.55969	6		13.6077	4		13.6077	28
13.6351	1		13.6351	2		8.58713	4		13.6351	4		13.6351	27
13.6625	0		13.6625	2		8.61456	12		13.6625	4		13.6625	24
13.69	0		13.69	0		8.642	8		13.69	0		13.69	32
13.7174	0		13.7174	0		8.66943	10		13.7174	4		13.7174	25
13.7449	0		13.7449	3		8.69687	10		13.7449	4		13.7449	17
13.7723	0		13.7723	1		8.7243	4		13.7723	2		13.7723	23
13.7997	0		13.7997	2		8.75174	14		13.7997	0		13.7997	25
13.8272	0		13.8272	0		8.77917	6		13.8272	2		13.8272	24
13.8546	0		13.8546	1		8.80661	6		13.8546	1		13.8546	33
13.882	0		13.882	1		8.83404	8		13.882	0		13.882	31
13.9095	0		13.9095	2		8.86148	8		13.9095	3		13.9095	25
13.9369	0		13.9369	2		8.88891	8		13.9369	4		13.9369	37
13.9643	0		13.9643	0		8.91635	8		13.9643	7		13.9643	33
13.9918	0		13.9918	3		8.94378	8		13.9918	7		13.9918	17
14.0192	0		14.0192	2		8.97122	6		14.0192	3		14.0192	24
14.0466	0		14.0466	0		8.99865	12		14.0466	1		14.0466	17
14.0741	0		14.0741	0		9.02609	2		14.0741	5		14.0741	31
14.1015	0		14.1015	1		9.05352	10		14.1015	4		14.1015	35
14.1289	0		14.1289	0		9.08096	6		14.1289	3		14.1289	27
14.1564	0		14.1564	3		9.10839	4		14.1564	3		14.1564	30
14.1838	0		14.1838	3		9.13582	4		14.1838	5		14.1838	30
14.2112	0		14.2112	2		9.16326	10		14.2112	4		14.2112	25
14.2387	1		14.2387	4		9.19069	0		14.2387	1		14.2387	22
14.2661	0		14.2661	2		9.21813	4		14.2661	3		14.2661	28
14.2935	0		14.2935	0		9.24556	6		14.2935	1		14.2935	23
14.321	0		14.321	1		9.273	8		14.321	6		14.321	29
14.3484	0		14.3484	3		9.30043	6		14.3484	3		14.3484	20
14.3759	0		14.3759	2		9.32787	4		14.3759	2		14.3759	21
14.4033	0		14.4033	3		9.3553	0		14.4033	3		14.4033	20
14.4307	0		14.4307	1		9.38274	8		14.4307	5		14.4307	29
14.4582	0		14.4582	1		9.41017	6		14.4582	3		14.4582	20
14.4856	0		14.4856	4		9.43761	12		14.4856	4		14.4856	22
14.513	0		14.513	0		9.46504	8		14.513	1		14.513	18
14.5405	0		14.5405	0		9.49248	10		14.5405	2		14.5405	20
14.5679	0		14.5679	0		9.51991	2		14.5679	4		14.5679	23
14.5953	0		14.5953	0		9.54735	10		14.5953	2		14.5953	21
14.6228	0		14.6228	0		9.57478	8		14.6228	4		14.6228	22
14.6502	0		14.6502	0		9.60222	8		14.6502	4		14.6502	22
14.6776	0		14.6776	0		9.62965	6		14.6776	1		14.6776	19
14.7051	1		14.7051	1		9.65709	2		14.7051	2		14.7051	18
14.7325	0		14.7325	2		9.68452	6		14.7325	4		14.7325	21
14.7599	0		14.7599	3		9.71196	8		14.7599	0		14.7599	30
14.7874	1		14.7874	2		9.73939	4		14.7874	6		14.7874	16
14.8148	0		14.8148	1		9.76683	8		14.8148	3		14.8148	28
14.8422	0		14.8422	2		9.79426	8		14.8422	2		14.8422	25
14.8697	0		14.8697	1		9.8217	2		14.8697	4		14.8697	21
14.8971	0		14.8971	3		9.84913	6		14.8971	1		14.8971	24
14.9246	1		14.9246	1		9.87657	2		14.9246	3		14.9246	28
14.952	1		14.952	2		9.904	12		14.952	1		14.952	23
14.9794	0		14.9794	0		9.93144	4		14.9794	2		14.9794	25
15.0069	0		15.0069	1		9.95887	6		15.0069	1		15.0069	12
15.0343	1		15.0343	1		9.9863	8		15.0343	5		15.0343	20
15.0617	0		15.0617	1		10.0137	2		15.0617	2		15.0617	23
15.0892	0		15.0892	0		10.0412	8		15.0892	2		15.0892	26
15.1166	0		15.1166	1		10.0686	10		15.1166	1		15.1166	23
15.144	1		15.144	0		10.096	4		15.144	2		15.144	16
15.1715	0		15.1715	0		10.1235	6		15.1715	2		15.1715	19
15.1989	0		15.1989	0		10.1509	6		15.1989	2		15.1989	16
15.2263	0		15.2263	0		10.1784	2		15.2263	1		15.2263	24
15.2538	0		15.2538	1		10.2058	4		15.2538	2		15.2538	21
15.2812	0		15.2812	1		10.2332	4		15.2812	4		15.2812	29
15.3086	0		15.3086	1		10.2607	8		15.3086	0		15.3086	19
15.3361	0		15.3361	0		10.2881	2		15.3361	3		15.3361	22
15.3635	0		15.3635	1		10.3155	4		15.3635	1		15.3635	14
15.391	0		15.391	2		10.343	4		15.391	4		15.391	21
15.4184	0		15.4184	0		10.3704	6		15.4184	1		15.4184	16
15.4458	0		15.4458	1		10.3978	0		15.4458	1		15.4458	16
15.4733	0		15.4733	1		10.4253	6		15.4733	1		15.4733	21
15.5007	0		15.5007	0		10.4527	6		15.5007	2		15.5007	17
15.5281	0		15.5281	1		10.4801	2		15.5281	1		15.5281	13
15.5556	0		15.5556	1		10.5076	10		15.5556	2		15.5556	24
15.583	1		15.583	1		10.535	4		15.583	3		15.583	11
15.6104	1		15.6104	1		10.5624	4		15.6104	3		15.6104	12
15.6379	1		15.6379	1		10.5899	4		15.6379	5		15.6379	17
15.6653	0		15.6653	1		10.6173	6		15.6653	5		15.6653	20
15.6927	1		15.6927	1		10.6447	6		15.6927	2		15.6927	21
15.7202	0		15.7202	3		10.6722	6		15.7202	3		15.7202	15
15.7476	1		15.7476	1		10.6996	4		15.7476	2		15.7476	14
15.775	0		15.775	0		10.7271	6		15.775	5		15.775	15
15.8025	0		15.8025	2		10.7545	14		15.8025	3		15.8025	19
15.8299	1		15.8299	2		10.7819	2		15.8299	2		15.8299	21
15.8573	0		15.8573	1		10.8094	10		15.8573	1		15.8573	19
15.8848	0		15.8848	0		10.8368	0		15.8848	3		15.8848	8
15.9122	0		15.9122	1		10.8642	10		15.9122	3		15.9122	14
15.9396	0		15.9396	0		10.8917	4		15.9396	5		15.9396	25
15.9671	0		15.9671	1		10.9191	2		15.9671	4		15.9671	25
15.9945	0		15.9945	0		10.9465	6		15.9945	1		15.9945	17
16.022	2		16.022	1		10.974	12		16.022	3		16.022	22
16.0494	0		16.0494	0		11.0014	2		16.0494	0		16.0494	27
16.0768	0		16.0768	1		11.0288	6		16.0768	3		16.0768	19
16.1043	0		16.1043	1		11.0563	2		16.1043	4		16.1043	17
16.1317	0		16.1317	0		11.0837	6		16.1317	3		16.1317	18
16.1591	0		16.1591	2		11.1111	4		16.1591	1		16.1591	12
16.1866	0		16.1866	4		11.1386	4		16.1866	4		16.1866	21
16.214	0		16.214	0		11.166	2		16.214	2		16.214	21
16.2414	0		16.2414	0		11.1934	0		16.2414	3		16.2414	20
16.2689	0		16.2689	2		11.2209	4		16.2689	3		16.2689	21
16.2963	0		16.2963	0		11.2483	4		16.2963	0		16.2963	14
16.3237	0		16.3237	7		11.2757	0		16.3237	2		16.3237	13
16.3512	0		16.3512	1		11.3032	6		16.3512	4		16.3512	21
16.3786	1		16.3786	3		11.3306	4		16.3786	3		16.3786	14
16.406	1		16.406	1		11.3581	0		16.406	1		16.406	14
16.4335	0		16.4335	1		11.3855	4		16.4335	3		16.4335	16
16.4609	0		16.4609	0		11.4129	4		16.4609	2		16.4609	12
16.4883	0		16.4883	1		11.4404	12		16.4883	4		16.4883	16
16.5158	0		16.5158	0		11.4678	8		16.5158	5		16.5158	18
16.5432	0		16.5432	2		11.4952	6		16.5432	4		16.5432	13
16.5707	0		16.5707	2		11.5227	4		16.5707	2		16.5707	21
16.5981	1		16.5981	1		11.5501	6		16.5981	2		16.5981	15
16.6255	0		16.6255	0		11.5775	2		16.6255	2		16.6255	15
16.653	0		16.653	0		11.605	2		16.653	1		16.653	14
16.6804	0		16.6804	1		11.6324	8		16.6804	1		16.6804	15
16.7078	1		16.7078	1		11.6598	2		16.7078	3		16.7078	19
16.7353	1		16.7353	0		11.6873	4		16.7353	3		16.7353	15
16.7627	1		16.7627	2		11.7147	4		16.7627	2		16.7627	28
16.7901	0		16.7901	2		11.7421	6		16.7901	2		16.7901	21
16.8176	1		16.8176	0		11.7696	4		16.8176	3		16.8176	13
16.845	0		16.845	0		11.797	2		16.845	2		16.845	15
16.8724	1		16.8724	0		11.8244	8		16.8724	3		16.8724	18
16.8999	0		16.8999	2		11.8519	10		16.8999	2		16.8999	13
16.9273	0		16.9273	1		11.8793	4		16.9273	1		16.9273	13
16.9547	0		16.9547	2		11.9067	2		16.9547	2		16.9547	19
16.9822	0		16.9822	1		11.9342	2		16.9822	2		16.9822	13
17.0096	0		17.0096	2		11.9616	4		17.0096	1		17.0096	16
17.037	1		17.037	0		11.9891	8		17.037	4		17.037	14
17.0645	0		17.0645	0		12.0165	2		17.0645	2		17.0645	12
17.0919	0		17.0919	2		12.0439	2		17.0919	0		17.0919	22
17.1193	0		17.1193	0		12.0714	0		17.1193	2		17.1193	24
17.1468	0		17.1468	1		12.0988	4		17.1468	1		17.1468	12
17.1742	0		17.1742	0		12.1262	2		17.1742	4		17.1742	23
17.2017	0		17.2017	0		12.1537	8		17.2017	1		17.2017	11
17.2291	1		17.2291	0		12.1811	2		17.2291	1		17.2291	12
17.2565	0		17.2565	0		12.2085	8		17.2565	2		17.2565	16
17.284	0		17.284	0		12.236	6		17.284	2		17.284	17
17.3114	1		17.3114	2		12.2634	0		17.3114	1		17.3114	12
17.3388	0		17.3388	4		12.2908	4		17.3388	1		17.3388	14
17.3663	0		17.3663	1		12.3183	6		17.3663	0		17.3663	10
17.3937	0		17.3937	0		12.3457	2		17.3937	5		17.3937	10
17.4211	0		17.4211	0		12.3731	6		17.4211	2		17.4211	12
17.4486	0		17.4486	1		12.4006	4		17.4486	4		17.4486	15
17.476	0		17.476	3		12.428	10		17.476	1		17.476	19
17.5034	0		17.5034	1		12.4554	4		17.5034	1		17.5034	13
17.5309	0		17.5309	0		12.4829	2		17.5309	1		17.5309	20
17.5583	0		17.5583	0		12.5103	4		17.5583	2		17.5583	10
17.5857	1		17.5857	1		12.5378	10		17.5857	2		17.5857	12
17.6132	0		17.6132	0		12.5652	4		17.6132	1		17.6132	13
17.6406	0		17.6406	2		12.5926	4		17.6406	1		17.6406	17
17.668	0		17.668	4		12.6201	2		17.668	2		17.668	11
17.6955	0		17.6955	1		12.6475	6		17.6955	1		17.6955	16
17.7229	0		17.7229	1		12.6749	4		17.7229	4		17.7229	8
17.7503	0		17.7503	0		12.7023	10		17.7503	1		17.7503	19
17.7778	0		17.7778	0		12.7298	6		17.7778	3		17.7778	13
17.8052	0		17.8052	1		12.7572	6		17.8052	1		17.8052	15
17.8327	1		17.8327	1		12.7847	6		17.8327	4		17.8327	12
17.8601	0		17.8601	0		12.8121	8		17.8601	0		17.8601	17
17.8875	0		17.8875	0		12.8395	6		17.8875	6		17.8875	16
17.915	0		17.915	1		12.867	0		17.915	2		17.915	11
17.9424	0		17.9424	3		12.8944	2		17.9424	3		17.9424	14
17.9698	0		17.9698	1		12.9218	2		17.9698	1		17.9698	7
17.9973	2		17.9973	0		12.9493	6		17.9973	4		17.9973	12
18.0247	0		18.0247	2		12.9767	2		18.0247	2		18.0247	15
18.0521	0		18.0521	3		13.0041	4		18.0521	3		18.0521	16
18.0796	0		18.0796	0		13.0316	6		18.0796	2		18.0796	13
18.107	0		18.107	0		13.059	2		18.107	2		18.107	15
18.1344	0		18.1344	0		13.0864	2		18.1344	1		18.1344	7
18.1619	0		18.1619	0		13.1139	6		18.1619	2		18.1619	13
18.1893	0		18.1893	1		13.1413	2		18.1893	1		18.1893	15
18.2167	0		18.2167	1		13.1687	4		18.2167	2		18.2167	19
18.2442	0		18.2442	2		13.1962	0		18.2442	4		18.2442	7
18.2716	1		18.2716	1		13.2236	6		18.2716	2		18.2716	11
18.299	0		18.299	2		13.251	6		18.299	5		18.299	17
18.3265	0		18.3265	1		13.2785	4		18.3265	2		18.3265	10
18.3539	0		18.3539	0		13.3059	4		18.3539	4		18.3539	15
18.3814	0		18.3814	0		13.3334	8		18.3814	1		18.3814	10
18.4088	0		18.4088	3		13.3608	2		18.4088	0		18.4088	16
18.4362	0		18.4362	2		13.3882	2		18.4362	0		18.4362	7
18.4637	0		18.4637	1		13.4157	4		18.4637	2		18.4637	21
18.4911	0		18.4911	2		13.4431	0		18.4911	2		18.4911	16
18.5185	0		18.5185	1		13.4705	2		18.5185	2		18.5185	13
18.546	0		18.546	2		13.498	0		18.546	0		18.546	11
18.5734	0		18.5734	0		13.5254	6		18.5734	2		18.5734	13
18.6008	0		18.6008	2		13.5528	2		18.6008	5		18.6008	14
18.6283	0		18.6283	1		13.5803	2		18.6283	0		18.6283	20
18.6557	2		18.6557	0		13.6077	2		18.6557	2		18.6557	13
18.6831	0		18.6831	0		13.6351	2		18.6831	1		18.6831	11
18.7106	0		18.7106	2		13.6626	6		18.7106	3		18.7106	6
18.738	0		18.738	1		13.69	2		18.738	2		18.738	6
18.7654	0		18.7654	0		13.7174	4		18.7654	1		18.7654	12
18.7929	0		18.7929	2		13.7449	4		18.7929	1		18.7929	10
18.8203	0		18.8203	3		13.7723	2		18.8203	2		18.8203	10
18.8477	1		18.8477	1		13.7997	4		18.8477	1		18.8477	19
18.8752	0		18.8752	0		13.8272	4		18.8752	0		18.8752	6
18.9026	1		18.9026	0		13.8546	2		18.9026	2		18.9026	16
18.93	0		18.93	3		13.882	6		18.93	0		18.93	9
18.9575	1		18.9575	2		13.9095	2		18.9575	0		18.9575	16
18.9849	0		18.9849	3		13.9369	4		18.9849	3		18.9849	11
19.0124	0		19.0124	0		13.9644	12		19.0124	2		19.0124	3
19.0398	0		19.0398	0		13.9918	0		19.0398	0		19.0398	11
19.0672	0		19.0672	0		14.0192	6		19.0672	2		19.0672	7
19.0947	0		19.0947	2		14.0467	2		19.0947	1		19.0947	10
19.1221	0		19.1221	2		14.0741	2		19.1221	1		19.1221	10
19.1495	0		19.1495	0		14.1015	6		19.1495	3		19.1495	13
19.177	0		19.177	2		14.129	2		19.177	1		19.177	7
19.2044	0		19.2044	0		14.1564	4		19.2044	2		19.2044	8
19.2318	1		19.2318	1		14.1838	10		19.2318	2		19.2318	10
19.2593	1		19.2593	2		14.2113	2		19.2593	1		19.2593	13
19.2867	0		19.2867	0		14.2387	4		19.2867	1		19.2867	4
19.3141	0		19.3141	1		14.2661	2		19.3141	1		19.3141	10
19.3416	0		19.3416	1		14.2936	0		19.3416	1		19.3416	9
19.369	0		19.369	1		14.321	0		19.369	0		19.369	12
19.3964	0		19.3964	2		14.3484	2		19.3964	1		19.3964	15
19.4239	0		19.4239	0		14.3759	2		19.4239	2		19.4239	11
19.4513	0		19.4513	4		14.4033	8		19.4513	3		19.4513	12
19.4787	0		19.4787	1		14.4307	4		19.4787	4		19.4787	14
19.5062	0		19.5062	2		14.4582	0		19.5062	3		19.5062	16
19.5336	0		19.5336	0		14.4856	6		19.5336	3		19.5336	13
19.561	0		19.561	2		14.513	6		19.561	2		19.561	9
19.5885	0		19.5885	1		14.5405	2		19.5885	0		19.5885	13
19.6159	0		19.6159	0		14.5679	10		19.6159	4		19.6159	12
19.6434	0		19.6434	0		14.5954	0		19.6434	1		19.6434	8
19.6708	0		19.6708	3		14.6228	8		19.6708	1		19.6708	11
19.6982	0		19.6982	2		14.6502	4		19.6982	2		19.6982	8
19.7257	0		19.7257	0		14.6777	4		19.7257	0		19.7257	14
19.7531	0		19.7531	2		14.7051	0		19.7531	0		19.7531	9
19.7805	0		19.7805	2		14.7325	4		19.7805	0		19.7805	5
19.808	0		19.808	1		14.76	4		19.808	1		19.808	8
19.8354	0		19.8354	2		14.7874	6		19.8354	0		19.8354	8
19.8628	0		19.8628	1		14.8148	4		19.8628	3		19.8628	12
19.8903	0		19.8903	0		14.8423	0		19.8903	3		19.8903	10
19.9177	0		19.9177	1		14.8697	0		19.9177	3		19.9177	7
19.9451	0		19.9451	0		14.8971	2		19.9451	0		19.9451	9
19.9726	0		19.9726	3		14.9246	4		19.9726	0		19.9726	8
20	0		20	1		14.952	2		20	1		20	7
20.0274	0		20.0274	1		14.9794	2		20.0274	2		20.0274	10
20.0549	2		20.0549	0		15.0069	6		20.0549	3		20.0549	10
20.0823	1		20.0823	1		15.0343	6		20.0823	0		20.0823	6
20.1097	0		20.1097	1		15.0617	4		20.1097	5		20.1097	11
20.1372	0		20.1372	2		15.0892	0		20.1372	2		20.1372	8
20.1646	0		20.1646	3		15.1166	6		20.1646	4		20.1646	6
20.192	0		20.192	0		15.1441	6		20.192	2		20.192	7
20.2195	1		20.2195	1		15.1715	4		20.2195	1		20.2195	7
20.2469	0		20.2469	0		15.1989	4		20.2469	2		20.2469	16
20.2743	0		20.2743	0		15.2264	6		20.2743	0		20.2743	4
20.3018	1		20.3018	0		15.2538	10		20.3018	3		20.3018	11
20.3292	0		20.3292	2		15.2812	0		20.3292	3		20.3292	10
20.3566	0		20.3566	1		15.3087	0		20.3566	1		20.3566	7
20.3841	0		20.3841	4		15.3361	8		20.3841	2		20.3841	7
20.4115	0		20.4115	4		15.3635	6		20.4115	1		20.4115	11
20.439	0		20.439	1		15.391	2		20.439	1		20.439	2
20.4664	0		20.4664	1		15.4184	2		20.4664	0		20.4664	9
20.4938	0		20.4938	0		15.4458	4		20.4938	2		20.4938	10
20.5213	0		20.5213	0		15.4733	6		20.5213	3		20.5213	7
20.5487	0		20.5487	0		15.5007	0		20.5487	3		20.5487	13
20.5761	0		20.5761	1		15.5281	0		20.5761	2		20.5761	13
20.6036	0		20.6036	0		15.5556	6		20.6036	4		20.6036	7
20.631	2		20.631	1		15.583	4		20.631	2		20.631	11
20.6584	0		20.6584	2		15.6105	2		20.6584	4		20.6584	12
20.6859	2		20.6859	1		15.6379	0		20.6859	4		20.6859	10
20.7133	0		20.7133	1		15.6653	0		20.7133	0		20.7133	17
20.7407	0		20.7407	1		15.6928	2		20.7407	1		20.7407	8
20.7682	1		20.7682	0		15.7202	4		20.7682	0		20.7682	9
20.7956	0		20.7956	1		15.7476	6		20.7956	0		20.7956	13
20.823	0		20.823	2		15.7751	0		20.823	3		20.823	9
20.8505	0		20.8505	2		15.8025	2		20.8505	3		20.8505	3
20.8779	2		20.8779	2		15.8299	0		20.8779	2		20.8779	9
20.9053	0		20.9053	2		15.8574	0		20.9053	1		20.9053	12
20.9328	0		20.9328	0		15.8848	2		20.9328	1		20.9328	11
20.9602	0		20.9602	2		15.9122	4		20.9602	1		20.9602	6
20.9877	0		20.9877	1		15.9397	2		20.9877	1		20.9877	9
21.0151	0		21.0151	1		15.9671	4		21.0151	2		21.0151	9
21.0425	0		21.0425	0		15.9945	0		21.0425	2		21.0425	6
21.07	1		21.07	0		16.022	2		21.07	1		21.07	12
21.0974	0		21.0974	1		16.0494	0		21.0974	3		21.0974	13
21.1248	0		21.1248	1		16.0768	0		21.1248	2		21.1248	1
21.1523	0		21.1523	3		16.1043	0		21.1523	2		21.1523	11
21.1797	0		21.1797	2		16.1317	0		21.1797	1		21.1797	8
21.2071	1		21.2071	3		16.1591	2		21.2071	1		21.2071	6
21.2346	0		21.2346	0		16.1866	0		21.2346	1		21.2346	9
21.262	0		21.262	1		16.214	2		21.262	1		21.262	9
21.2894	0		21.2894	2		16.2415	2		21.2894	3		21.2894	8
21.3169	0		21.3169	3		16.2689	6		21.3169	0		21.3169	9
21.3443	0		21.3443	0		16.2963	4		21.3443	2		21.3443	8
21.3717	0		21.3717	0		16.3238	6		21.3717	0		21.3717	7
21.3992	0		21.3992	0		16.3512	2		21.3992	0		21.3992	6
21.4266	0		21.4266	1		16.3786	4		21.4266	0		21.4266	10
21.454	0		21.454	3		16.4061	0		21.454	1		21.454	5
21.4815	0		21.4815	1		16.4335	6		21.4815	3		21.4815	9
21.5089	0		21.5089	1		16.4609	4		21.5089	1		21.5089	7
21.5363	0		21.5363	1		16.4884	2		21.5363	1		21.5363	4
21.5638	1		21.5638	1		16.5158	0		21.5638	2		21.5638	6
21.5912	0		21.5912	0		16.5432	6		21.5912	0		21.5912	12
21.6187	1		21.6187	1		16.5707	4		21.6187	1		21.6187	8
21.6461	0		21.6461	2		16.5981	6		21.6461	0		21.6461	3
21.6735	0		21.6735	0		16.6255	2		21.6735	2		21.6735	7
21.701	0		21.701	1		16.653	4		21.701	2		21.701	7
21.7284	0		21.7284	1		16.6804	8		21.7284	2		21.7284	12
21.7558	0		21.7558	0		16.7078	6		21.7558	0		21.7558	7
21.7833	0		21.7833	0		16.7353	2		21.7833	1		21.7833	5
21.8107	1		21.8107	1		16.7627	0		21.8107	0		21.8107	7
21.8381	0		21.8381	1		16.7902	0		21.8381	4		21.8381	10
21.8656	0		21.8656	0		16.8176	2		21.8656	2		21.8656	13
21.893	0		21.893	0		16.845	4		21.893	0		21.893	7
21.9204	0		21.9204	2		16.8725	2		21.9204	0		21.9204	10
21.9479	0		21.9479	4		16.8999	2		21.9479	0		21.9479	11
21.9753	0		21.9753	1		16.9273	4		21.9753	2		21.9753	8
22.0027	0		22.0027	3		16.9548	6		22.0027	2		22.0027	12
22.0302	1		22.0302	1		16.9822	8		22.0302	3		22.0302	13
22.0576	0		22.0576	0		17.0096	0		22.0576	1		22.0576	5
22.085	1		22.085	1		17.0371	4		22.085	2		22.085	9
22.1125	0		22.1125	0		17.0645	2		22.1125	2		22.1125	11
22.1399	0		22.1399	1		17.0919	4		22.1399	1		22.1399	8
22.1673	0		22.1673	0		17.1194	4		22.1673	2		22.1673	7
22.1948	0		22.1948	1		17.1468	4		22.1948	0		22.1948	6
22.2222	0		22.2222	1		17.1742	2		22.2222	2		22.2222	7
22.2497	0		22.2497	1		17.2017	4		22.2497	1		22.2497	5
22.2771	0		22.2771	1		17.2291	4		22.2771	1		22.2771	2
22.3045	0		22.3045	0		17.2565	8		22.3045	2		22.3045	6
22.332	0		22.332	1		17.284	0		22.332	2		22.332	9
22.3594	0		22.3594	2		17.3114	0		22.3594	0		22.3594	6
22.3868	1		22.3868	1		17.3388	2		22.3868	1		22.3868	5
22.4143	0		22.4143	2		17.3663	4		22.4143	1		22.4143	3
22.4417	0		22.4417	2		17.3937	0		22.4417	2		22.4417	8
22.4691	0		22.4691	1		17.4212	0		22.4691	2		22.4691	5
22.4966	2		22.4966	2		17.4486	4		22.4966	1		22.4966	9
22.524	0		22.524	3		17.476	2		22.524	0		22.524	3
22.5514	0		22.5514	1		17.5035	4		22.5514	1		22.5514	9
22.5789	0		22.5789	0		17.5309	8		22.5789	1		22.5789	6
22.6063	0		22.6063	0		17.5583	4		22.6063	2		22.6063	5
22.6337	0		22.6337	4		17.5858	6		22.6337	2		22.6337	8
22.6612	0		22.6612	1		17.6132	4		22.6612	1		22.6612	8
22.6886	1		22.6886	1		17.6406	4		22.6886	2		22.6886	7
22.716	1		22.716	2		17.6681	2		22.716	2		22.716	7
22.7435	0		22.7435	1		17.6955	4		22.7435	1		22.7435	5
22.7709	0		22.7709	0		17.7229	4		22.7709	0		22.7709	10
22.7983	0		22.7983	1		17.7504	2		22.7983	2		22.7983	6
22.8258	0		22.8258	2		17.7778	2		22.8258	3		22.8258	5
22.8532	1		22.8532	1		17.8052	2		22.8532	0		22.8532	5
22.8807	0		22.8807	0		17.8327	2		22.8807	2		22.8807	4
22.9081	0		22.9081	1		17.8601	0		22.9081	2		22.9081	10
22.9355	0		22.9355	0		17.8875	4		22.9355	1		22.9355	8
22.963	0		22.963	2		17.915	0		22.963	2		22.963	0
22.9904	0		22.9904	2		17.9424	0		22.9904	0		22.9904	10
23.0178	0		23.0178	0		17.9698	2		23.0178	3		23.0178	3
23.0453	0		23.0453	2		17.9973	4		23.0453	3		23.0453	10
23.0727	0		23.0727	3		18.0247	4		23.0727	1		23.0727	11
23.1001	0		23.1001	5		18.0522	4		23.1001	1		23.1001	7
23.1276	1		23.1276	1		18.0796	6		23.1276	3		23.1276	6
23.155	0		23.155	2		18.107	4		23.155	1		23.155	11
23.1824	0		23.1824	0		18.1345	0		23.1824	0		23.1824	5
23.2099	0		23.2099	0		18.1619	2		23.2099	1		23.2099	11
23.2373	0		23.2373	0		18.1893	4		23.2373	1		23.2373	8
23.2647	0		23.2647	2		18.2168	0		23.2647	1		23.2647	6
23.2922	0		23.2922	0		18.2442	2		23.2922	2		23.2922	7
23.3196	0		23.3196	1		18.2716	2		23.3196	4		23.3196	4
23.347	0		23.347	1		18.2991	2		23.347	3		23.347	6
23.3745	0		23.3745	0		18.3265	4		23.3745	0		23.3745	7
23.4019	0		23.4019	2		18.3539	4		23.4019	1		23.4019	3
23.4294	0		23.4294	1		18.3814	4		23.4294	0		23.4294	13
23.4568	0		23.4568	4		18.4088	6		23.4568	0		23.4568	4
23.4842	1		23.4842	1		18.4362	2		23.4842	2		23.4842	7
23.5117	1		23.5117	0		18.4637	2		23.5117	0		23.5117	6
23.5391	1		23.5391	3		18.4911	2		23.5391	1		23.5391	7
23.5665	0		23.5665	1		18.5185	0		23.5665	2		23.5665	10
23.594	0		23.594	0		18.546	4		23.594	2		23.594	6
23.6214	0		23.6214	0		18.5734	2		23.6214	1		23.6214	10
23.6488	0		23.6488	1		18.6008	2		23.6488	0		23.6488	3
23.6763	1		23.6763	1		18.6283	0		23.6763	0		23.6763	4
23.7037	0		23.7037	2		18.6557	8		23.7037	1		23.7037	10
23.7311	0		23.7311	2		18.6832	2		23.7311	2		23.7311	9
23.7586	0		23.7586	3		18.7106	0		23.7586	1		23.7586	9
23.786	1		23.786	1		18.738	2		23.786	1		23.786	10
23.8134	0		23.8134	0		18.7655	0		23.8134	1		23.8134	5
23.8409	0		23.8409	1		18.7929	6		23.8409	1		23.8409	5
23.8683	0		23.8683	3		18.8203	2		23.8683	1		23.8683	6
23.8957	0		23.8957	2		18.8478	0		23.8957	1		23.8957	2
23.9232	0		23.9232	3		18.8752	2		23.9232	0		23.9232	5
23.9506	0		23.9506	2		18.9026	0		23.9506	3		23.9506	4
23.978	0		23.978	2		18.9301	2		23.978	2		23.978	4
24.0055	0		24.0055	3		18.9575	10		24.0055	0		24.0055	2
24.0329	0		24.0329	2		18.9849	2		24.0329	2		24.0329	1
24.0604	0		24.0604	0		19.0124	0		24.0604	3		24.0604	3
24.0878	0		24.0878	3		19.0398	6		24.0878	3		24.0878	3
24.1152	0		24.1152	0		19.0672	0		24.1152	1		24.1152	4
24.1427	0		24.1427	0		19.0947	0		24.1427	2		24.1427	8
24.1701	0		24.1701	1		19.1221	2		24.1701	3		24.1701	3
24.1975	0		24.1975	4		19.1495	0		24.1975	1		24.1975	1
24.225	0		24.225	5		19.177	2		24.225	1		24.225	6
24.2524	0		24.2524	3		19.2044	4		24.2524	4		24.2524	3
24.2798	0		24.2798	2		19.2319	2		24.2798	0		24.2798	5
24.3073	0		24.3073	0		19.2593	4		24.3073	1		24.3073	7
24.3347	0		24.3347	3		19.2867	6		24.3347	2		24.3347	7
24.3621	0		24.3621	0		19.3142	4		24.3621	0		24.3621	9
24.3896	0		24.3896	2		19.3416	0		24.3896	3		24.3896	7
24.417	1		24.417	1		19.369	4		24.417	1		24.417	8
24.4444	1		24.4444	3		19.3965	2		24.4444	1		24.4444	3
24.4719	0		24.4719	0		19.4239	2		24.4719	4		24.4719	5
24.4993	1		24.4993	1		19.4513	4		24.4993	3		24.4993	16
24.5267	1		24.5267	1		19.4788	4		24.5267	3		24.5267	4
24.5542	0		24.5542	3		19.5062	0		24.5542	2		24.5542	2
24.5816	0		24.5816	1		19.5336	4		24.5816	0		24.5816	5
24.609	0		24.609	0		19.5611	0		24.609	0		24.609	5
24.6365	0		24.6365	2		19.5885	4		24.6365	3		24.6365	5
24.6639	0		24.6639	2		19.6159	4		24.6639	1		24.6639	5
24.6914	0		24.6914	3		19.6434	2		24.6914	1		24.6914	7
24.7188	1		24.7188	2		19.6708	2		24.7188	0		24.7188	3
24.7462	0		24.7462	1		19.6982	6		24.7462	0		24.7462	7
24.7737	0		24.7737	0		19.7257	0		24.7737	2		24.7737	9
24.8011	0		24.8011	3		19.7531	2		24.8011	1		24.8011	4
24.8285	0		24.8285	1		19.7805	0		24.8285	0		24.8285	7
24.856	1		24.856	3		19.808	2		24.856	2		24.856	4
24.8834	1		24.8834	0		19.8354	8		24.8834	1		24.8834	3
24.9108	1		24.9108	1		19.8629	6		24.9108	1		24.9108	9
24.9383	0		24.9383	1		19.8903	2		24.9383	1		24.9383	5
24.9657	0		24.9657	1		19.9177	4		24.9657	0		24.9657	6
24.9931	0		24.9931	2		19.9452	6		24.9931	2		24.9931	6
25.0206	0		25.0206	1		19.9726	2		25.0206	2		25.0206	2
25.048	0		25.048	2		20	2		25.048	1		25.048	6
25.0755	1		25.0755	3		20.0275	2		25.0755	0		25.0755	5
25.1029	0		25.1029	1		20.0549	2		25.1029	2		25.1029	4
25.1303	0		25.1303	3		20.0823	4		25.1303	2		25.1303	9
25.1578	0		25.1578	2		20.1098	2		25.1578	4		25.1578	9
25.1852	0		25.1852	3		20.1372	6		25.1852	1		25.1852	10
25.2126	0		25.2126	0		20.1646	6		25.2126	3		25.2126	1
25.2401	1		25.2401	2		20.1921	6		25.2401	2		25.2401	3
25.2675	0		25.2675	1		20.2195	2		25.2675	1		25.2675	5
25.2949	0		25.2949	2		20.2469	4		25.2949	2		25.2949	4
25.3224	0		25.3224	3		20.2744	0		25.3224	3		25.3224	5
25.3498	0		25.3498	2		20.3018	6		25.3498	1		25.3498	4
25.3772	0		25.3772	0		20.3292	2		25.3772	1		25.3772	5
25.4047	0		25.4047	0		20.3567	2		25.4047	0		25.4047	4
25.4321	0		25.4321	1		20.3841	4		25.4321	1		25.4321	10
25.4595	0		25.4595	3		20.4115	0		25.4595	0		25.4595	3
25.487	0		25.487	3		20.439	2		25.487	1		25.487	4
25.5144	0		25.5144	1		20.4664	14		25.5144	1		25.5144	4
25.5418	0		25.5418	0		20.4938	2		25.5418	3		25.5418	4
25.5693	0		25.5693	2		20.5213	0		25.5693	1		25.5693	12
25.5967	1		25.5967	1		20.5487	4		25.5967	2		25.5967	4
25.6241	0		25.6241	0		20.5761	4		25.6241	1		25.6241	1
25.6516	0		25.6516	3		20.6036	2		25.6516	2		25.6516	5
25.679	1		25.679	1		20.631	0		25.679	1		25.679	1
25.7065	1		25.7065	2		20.6585	4		25.7065	0		25.7065	5
25.7339	0		25.7339	3		20.6859	4		25.7339	3		25.7339	6
25.7613	0		25.7613	1		20.7133	0		25.7613	0		25.7613	5
25.7888	0		25.7888	1		20.7408	2		25.7888	4		25.7888	4
25.8162	0		25.8162	2		20.7682	4		25.8162	2		25.8162	6
25.8436	0		25.8436	1		20.7956	0		25.8436	0		25.8436	5
25.8711	1		25.8711	1		20.8231	2		25.8711	1		25.8711	2
25.8985	0		25.8985	1		20.8505	4		25.8985	2		25.8985	10
25.9259	0		25.9259	0		20.8779	6		25.9259	3		25.9259	8
25.9534	0		25.9534	1		20.9054	0		25.9534	0		25.9534	4
25.9808	0		25.9808	0		20.9328	2		25.9808	0		25.9808	5
26.0082	1		26.0082	2		20.9602	0		26.0082	3		26.0082	8
26.0357	0		26.0357	1		20.9877	4		26.0357	2		26.0357	6
26.0631	0		26.0631	1		21.0151	4		26.0631	4		26.0631	14
26.0905	0		26.0905	3		21.0425	0		26.0905	1		26.0905	2
26.118	1		26.118	0		21.07	2		26.118	1		26.118	3
26.1454	0		26.1454	1		21.0974	4		26.1454	3		26.1454	1
26.1728	0		26.1728	2		21.1248	2		26.1728	2		26.1728	7
26.2003	0		26.2003	1		21.1523	4		26.2003	1		26.2003	6
26.2277	0		26.2277	1		21.1797	0		26.2277	0		26.2277	6
26.2551	0		26.2551	2		21.2071	0		26.2551	0		26.2551	5
26.2826	1		26.2826	0		21.2346	2		26.2826	1		26.2826	2
26.31	0		26.31	1		21.262	0		26.31	0		26.31	5
26.3375	1		26.3375	1		21.2895	0		26.3375	0		26.3375	5
26.3649	0		26.3649	0		21.3169	0		26.3649	0		26.3649	6
26.3923	0		26.3923	0		21.3443	6		26.3923	2		26.3923	7
26.4198	1		26.4198	2		21.3718	2		26.4198	4		26.4198	4
26.4472	0		26.4472	0		21.3992	2		26.4472	1		26.4472	7
26.4746	0		26.4746	2		21.4266	2		26.4746	1		26.4746	6
26.5021	0		26.5021	0		21.4541	0		26.5021	0		26.5021	3
26.5295	2		26.5295	2		21.4815	2		26.5295	1		26.5295	3
26.5569	0		26.5569	2		21.5089	2		26.5569	0		26.5569	9
26.5844	0		26.5844	1		21.5364	2		26.5844	0		26.5844	6
26.6118	0		26.6118	1		21.5638	4		26.6118	0		26.6118	3
26.6392	1		26.6392	4		21.5912	6		26.6392	3		26.6392	4
26.6667	0		26.6667	1		21.6187	2		26.6667	2		26.6667	6
26.6941	0		26.6941	1		21.6461	0		26.6941	0		26.6941	6
26.7215	1		26.7215	2		21.6735	0		26.7215	1		26.7215	2
26.749	2		26.749	1		21.701	2		26.749	2		26.749	9
26.7764	1		26.7764	0		21.7284	6		26.7764	0		26.7764	5
26.8038	0		26.8038	1		21.7558	0		26.8038	0		26.8038	2
26.8313	0		26.8313	1		21.7833	0		26.8313	1		26.8313	5
26.8587	0		26.8587	2		21.8107	2		26.8587	2		26.8587	7
26.8862	0		26.8862	0		21.8382	0		26.8862	0		26.8862	5
26.9136	0		26.9136	1		21.8656	8		26.9136	0		26.9136	3
26.941	0		26.941	1		21.893	2		26.941	2		26.941	2
26.9685	0		26.9685	1		21.9205	0		26.9685	2		26.9685	8
26.9959	0		26.9959	2		21.9479	2		26.9959	3		26.9959	5
27.0233	1		27.0233	1		21.9753	0		27.0233	2		27.0233	12
27.0508	0		27.0508	3		22.0028	2		27.0508	0		27.0508	7
27.0782	2		27.0782	2		22.0302	6		27.0782	1		27.0782	3
27.1056	0		27.1056	3		22.0576	4		27.1056	1		27.1056	9
27.1331	0		27.1331	1		22.0851	8		27.1331	0		27.1331	6
27.1605	0		27.1605	1		22.1125	0		27.1605	1		27.1605	2
27.1879	0		27.1879	2		22.1399	2		27.1879	0		27.1879	6
27.2154	1		27.2154	0		22.1674	4		27.2154	0		27.2154	8
27.2428	0		27.2428	1		22.1948	2		27.2428	0		27.2428	3
27.2702	0		27.2702	2		22.2222	6		27.2702	0		27.2702	6
27.2977	0		27.2977	0		22.2497	4		27.2977	3		27.2977	6
27.3251	0		27.3251	0		22.2771	0		27.3251	0		27.3251	5
27.3525	0		27.3525	3		22.3045	2		27.3525	3		27.3525	6
27.38	1		27.38	0		22.332	2		27.38	3		27.38	1
27.4074	0		27.4074	0		22.3594	2		27.4074	0		27.4074	5
27.4348	0		27.4348	2		22.3868	4		27.4348	1		27.4348	5
27.4623	0		27.4623	0		22.4143	0		27.4623	1		27.4623	4
27.4897	1		27.4897	0		22.4417	2		27.4897	1		27.4897	4
27.5172	0		27.5172	0		22.4692	6		27.5172	2		27.5172	6
27.5446	1		27.5446	0		22.4966	0		27.5446	1		27.5446	1
27.572	0		27.572	1		22.524	2		27.572	0		27.572	9
27.5995	0		27.5995	1		22.5515	6		27.5995	0		27.5995	4
27.6269	0		27.6269	2		22.5789	0		27.6269	1		27.6269	3
27.6543	0		27.6543	2		22.6063	4		27.6543	1		27.6543	2
27.6818	0		27.6818	0		22.6338	4		27.6818	0		27.6818	4
27.7092	0		27.7092	2		22.6612	0		27.7092	1		27.7092	3
27.7366	1		27.7366	0		22.6886	4		27.7366	4		27.7366	5
27.7641	1		27.7641	1		22.7161	4		27.7641	1		27.7641	5
27.7915	1		27.7915	0		22.7435	0		27.7915	0		27.7915	6
27.8189	0		27.8189	2		22.7709	2		27.8189	0		27.8189	3
27.8464	0		27.8464	0		22.7984	2		27.8464	2		27.8464	2
27.8738	0		27.8738	0		22.8258	4		27.8738	1		27.8738	3
27.9012	0		27.9012	1		22.8532	6		27.9012	1		27.9012	3
27.9287	0		27.9287	0		22.8807	0		27.9287	3		27.9287	5
27.9561	1		27.9561	0		22.9081	2		27.9561	3		27.9561	1
27.9835	1		27.9835	2		22.9355	2		27.9835	3		27.9835	7
28.011	0		28.011	0		22.963	4		28.011	0		28.011	5
28.0384	0		28.0384	2		22.9904	2		28.0384	2		28.0384	2
28.0658	1		28.0658	0		23.0178	2		28.0658	2		28.0658	2
28.0933	1		28.0933	2		23.0453	2		28.0933	1		28.0933	2
28.1207	0		28.1207	2		23.0727	2		28.1207	3		28.1207	8
28.1482	0		28.1482	0		23.1002	0		28.1482	1		28.1482	2
28.1756	1		28.1756	1		23.1276	2		28.1756	2		28.1756	9
28.203	0		28.203	2		23.155	2		28.203	0		28.203	2
28.2305	0		28.2305	1		23.1825	6		28.2305	3		28.2305	5
28.2579	0		28.2579	2		23.2099	0		28.2579	1		28.2579	7
28.2853	0		28.2853	4		23.2373	2		28.2853	1		28.2853	3
28.3128	0		28.3128	1		23.2648	6		28.3128	1		28.3128	3
28.3402	0		28.3402	2		23.2922	6		28.3402	2		28.3402	3
28.3676	0		28.3676	2		23.3196	0		28.3676	0		28.3676	3
28.3951	0		28.3951	1		23.3471	2		28.3951	0		28.3951	3
28.4225	0		28.4225	0		23.3745	2		28.4225	2		28.4225	1
28.4499	1		28.4499	1		23.4019	0		28.4499	2		28.4499	6
28.4774	0		28.4774	0		23.4294	0		28.4774	1		28.4774	3
28.5048	0		28.5048	2		23.4568	4		28.5048	0		28.5048	5
28.5322	0		28.5322	2		23.4842	0		28.5322	1		28.5322	2
28.5597	0		28.5597	2		23.5117	4		28.5597	2		28.5597	4
28.5871	1		28.5871	0		23.5391	4		28.5871	0		28.5871	8
28.6145	1		28.6145	2		23.5665	0		28.6145	3		28.6145	2
28.642	0		28.642	2		23.594	6		28.642	1		28.642	5
28.6694	0		28.6694	2		23.6214	0		28.6694	2		28.6694	7
28.6969	0		28.6969	2		23.6489	4		28.6969	4		28.6969	8
28.7243	0		28.7243	1		23.6763	0		28.7243	1		28.7243	3
28.7517	0		28.7517	1		23.7037	0		28.7517	1		28.7517	4
28.7792	1		28.7792	2		23.7312	4		28.7792	2		28.7792	5
28.8066	1		28.8066	0		23.7586	2		28.8066	2		28.8066	6
28.834	0		28.834	2		23.786	0		28.834	1		28.834	6
28.8615	1		28.8615	2		23.8135	0		28.8615	1		28.8615	2
28.8889	0		28.8889	2		23.8409	2		28.8889	1		28.8889	7
28.9163	0		28.9163	2		23.8683	4		28.9163	0		28.9163	5
28.9438	1		28.9438	0		23.8958	2		28.9438	2		28.9438	9
28.9712	0		28.9712	0		23.9232	2		28.9712	0		28.9712	6
28.9986	2		28.9986	1		23.9506	6		28.9986	0		28.9986	3
29.0261	0		29.0261	1		23.9781	2		29.0261	2		29.0261	1
29.0535	0		29.0535	1		24.0055	2		29.0535	0		29.0535	6
29.0809	1		29.0809	4		24.0329	2		29.0809	5		29.0809	3
29.1084	0		29.1084	0		24.0604	6		29.1084	1		29.1084	4
29.1358	0		29.1358	3		24.0878	0		29.1358	1		29.1358	7
29.1632	0		29.1632	0		24.1152	4		29.1632	0		29.1632	8
29.1907	1		29.1907	0		24.1427	0		29.1907	1		29.1907	5
29.2181	1		29.2181	3		24.1701	2		29.2181	1		29.2181	3
29.2455	0		29.2455	1		24.1975	4		29.2455	1		29.2455	8
29.273	0		29.273	0		24.225	4		29.273	1		29.273	3
29.3004	0		29.3004	3		24.2524	0		29.3004	1		29.3004	3
29.3279	0		29.3279	3		24.2799	4		29.3279	0		29.3279	0
29.3553	0		29.3553	0		24.3073	4		29.3553	0		29.3553	6
29.3827	0		29.3827	0		24.3347	4		29.3827	0		29.3827	6
29.4102	1		29.4102	4		24.3622	0		29.4102	1		29.4102	4
29.4376	0		29.4376	3		24.3896	6		29.4376	2		29.4376	5
29.465	0		29.465	1		24.417	2		29.465	2		29.465	6
29.4925	1		29.4925	2		24.4445	2		29.4925	2		29.4925	6
29.5199	0		29.5199	1		24.4719	2		29.5199	0		29.5199	5
29.5473	0		29.5473	0		24.4993	0		29.5473	3		29.5473	6
29.5748	0		29.5748	1		24.5268	0		29.5748	0		29.5748	10
29.6022	0		29.6022	0		24.5542	0		29.6022	3		29.6022	2
29.6296	0		29.6296	0		24.5816	0		29.6296	1		29.6296	6
29.6571	0		29.6571	1		24.6091	0		29.6571	0		29.6571	6
29.6845	0		29.6845	2		24.6365	4		29.6845	0		29.6845	5
29.7119	0		29.7119	0		24.6639	0		29.7119	3		29.7119	3
29.7394	0		29.7394	5		24.6914	6		29.7394	2		29.7394	9
29.7668	0		29.7668	1		24.7188	2		29.7668	3		29.7668	5
29.7942	0		29.7942	1		24.7462	4		29.7942	0		29.7942	4
29.8217	2		29.8217	1		24.7737	4		29.8217	0		29.8217	10
29.8491	0		29.8491	0		24.8011	2		29.8491	0		29.8491	6
29.8765	0		29.8765	1		24.8285	4		29.8765	4		29.8765	5
29.904	0		29.904	0		24.856	2		29.904	4		29.904	8
29.9314	0		29.9314	2		24.8834	4		29.9314	1		29.9314	5
29.9589	0		29.9589	1		24.9109	0		29.9589	3		29.9589	6
29.9863	0		29.9863	0		24.9383	2		29.9863	1		29.9863	3
30.0137	0		30.0137	4		24.9657	2		30.0137	1		30.0137	4
30.0411	0		30.0411	1		24.9932	0		30.0411	2		30.0411	5
30.0686	0		30.0686	1		25.0206	0		30.0686	1		30.0686	5
30.096	0		30.096	2		25.048	4		30.096	1		30.096	3
30.1235	0		30.1235	2		25.0755	0		30.1235	3		30.1235	5
30.1509	1		30.1509	2		25.1029	2		30.1509	1		30.1509	6
30.1783	1		30.1783	6		25.1303	2		30.1783	0		30.1783	4
30.2058	0		30.2058	2		25.1578	4		30.2058	4		30.2058	4
30.2332	0		30.2332	0		25.1852	6		30.2332	3		30.2332	3
30.2606	0		30.2606	1		25.2126	2		30.2606	1		30.2606	0
30.2881	1		30.2881	0		25.2401	2		30.2881	2		30.2881	7
30.3155	0		30.3155	0		25.2675	4		30.3155	3		30.3155	4
30.3429	0		30.3429	2		25.295	2		30.3429	1		30.3429	6
30.3704	0		30.3704	0		25.3224	2		30.3704	0		30.3704	3
30.3978	0		30.3978	2		25.3498	0		30.3978	4		30.3978	3
30.4252	0		30.4252	2		25.3773	0		30.4252	2		30.4252	3
30.4527	0		30.4527	2		25.4047	2		30.4527	1		30.4527	2
30.4801	0		30.4801	2		25.4321	2		30.4801	1		30.4801	7
30.5075	1		30.5075	4		25.4596	2		30.5075	0		30.5075	2
30.535	0		30.535	3		25.487	4		30.535	1		30.535	6
30.5624	0		30.5624	0		25.5144	2		30.5624	1		30.5624	3
30.5898	0		30.5898	2		25.5419	4		30.5898	0		30.5898	1
30.6173	1		30.6173	2		25.5693	0		30.6173	3		30.6173	9
30.6447	0		30.6447	2		25.5967	2		30.6447	0		30.6447	4
30.6721	0		30.6721	2		25.6242	4		30.6721	3		30.6721	4
30.6996	0		30.6996	2		25.6516	2		30.6996	4		30.6996	2
30.727	2		30.727	1		25.679	2		30.727	3		30.727	6
30.7545	0		30.7545	2		25.7065	4		30.7545	5		30.7545	4
30.7819	0		30.7819	1		25.7339	0		30.7819	0		30.7819	4
30.8093	0		30.8093	1		25.7613	2		30.8093	2		30.8093	6
30.8368	0		30.8368	2		25.7888	2		30.8368	1		30.8368	4
30.8642	1		30.8642	1		25.8162	0		30.8642	0		30.8642	3
30.8916	0		30.8916	4		25.8436	2		30.8916	0		30.8916	10
30.9191	0		30.9191	1		25.8711	2		30.9191	2		30.9191	3
30.9465	1		30.9465	2		25.8985	0		30.9465	2		30.9465	6
30.9739	0		30.9739	1		25.926	2		30.9739	2		30.9739	4
31.0014	0		31.0014	0		25.9534	2		31.0014	2		31.0014	4
31.0288	0		31.0288	2		25.9808	0		31.0288	0		31.0288	4
31.0562	1		31.0562	0		26.0083	0		31.0562	1		31.0562	8
31.0837	1		31.0837	2		26.0357	6		31.0837	2		31.0837	5
31.1111	0		31.1111	0		26.0631	4		31.1111	1		31.1111	9
31.1385	1		31.1385	2		26.0906	2		31.1385	1		31.1385	4
31.166	0		31.166	0		26.118	0		31.166	1		31.166	9
31.1934	1		31.1934	3		26.1454	2		31.1934	1		31.1934	3
31.2208	1		31.2208	1		26.1729	2		31.2208	2		31.2208	3
31.2483	1		31.2483	2		26.2003	6		31.2483	0		31.2483	7
31.2757	0		31.2757	1		26.2277	2		31.2757	1		31.2757	1
31.3032	0		31.3032	1		26.2552	4		31.3032	0		31.3032	3
31.3306	0		31.3306	1		26.2826	2		31.3306	0		31.3306	2
31.358	0		31.358	0		26.31	6		31.358	2		31.358	2
31.3855	1		31.3855	2		26.3375	0		31.3855	0		31.3855	3
31.4129	1		31.4129	3		26.3649	2		31.4129	1		31.4129	2
31.4403	0		31.4403	2		26.3923	0		31.4403	4		31.4403	1
31.4678	0		31.4678	2		26.4198	0		31.4678	3		31.4678	3
31.4952	0		31.4952	0		26.4472	0		31.4952	1		31.4952	3
31.5226	0		31.5226	0		26.4746	4		31.5226	0		31.5226	3
31.5501	0		31.5501	2		26.5021	0		31.5501	1		31.5501	3
31.5775	1		31.5775	2		26.5295	0		31.5775	2		31.5775	2
31.6049	0		31.6049	4		26.557	0		31.6049	1		31.6049	0
31.6324	1		31.6324	2		26.5844	2		31.6324	0		31.6324	4
31.6598	1		31.6598	2		26.6118	6		31.6598	1		31.6598	6
31.6872	1		31.6872	4		26.6393	0		31.6872	0		31.6872	3
31.7147	1		31.7147	0		26.6667	4		31.7147	0		31.7147	2
31.7421	1		31.7421	1		26.6941	2		31.7421	0		31.7421	3
31.7695	0		31.7695	0		26.7216	2		31.7695	0		31.7695	3
31.797	0		31.797	0		26.749	2		31.797	1		31.797	7
31.8244	0		31.8244	1		26.7764	4		31.8244	2		31.8244	5
31.8518	0		31.8518	0		26.8039	2		31.8518	3		31.8518	4
31.8793	1		31.8793	1		26.8313	0		31.8793	0		31.8793	8
31.9067	0		31.9067	1		26.8587	6		31.9067	1		31.9067	2
31.9342	0		31.9342	1		26.8862	12		31.9342	2		31.9342	2
31.9616	1		31.9616	0		26.9136	4		31.9616	1		31.9616	4
31.989	0		31.989	3		26.941	6		31.989	0		31.989	5
32.0165	0		32.0165	1		26.9685	2		32.0165	1		32.0165	0
32.0439	0		32.0439	2		26.9959	2		32.0439	2		32.0439	6
32.0713	1		32.0713	2		27.0233	4		32.0713	0		32.0713	5
32.0988	1		32.0988	2		27.0508	0		32.0988	0		32.0988	2
32.1262	2		32.1262	1		27.0782	0		32.1262	3		32.1262	3
32.1536	1		32.1536	2		27.1057	2		32.1536	0		32.1536	1
32.1811	0		32.1811	2		27.1331	4		32.1811	3		32.1811	4
32.2085	1		32.2085	2		27.1605	0		32.2085	1		32.2085	2
32.2359	0		32.2359	2		27.188	2		32.2359	1		32.2359	3
32.2634	1		32.2634	2		27.2154	2		32.2634	4		32.2634	2
32.2908	1		32.2908	0		27.2428	2		32.2908	1		32.2908	2
32.3182	1		32.3182	0		27.2703	0		32.3182	1		32.3182	0
32.3457	2		32.3457	1		27.2977	2		32.3457	2		32.3457	7
32.3731	0		32.3731	2		27.3251	0		32.3731	0		32.3731	2
32.4006	0		32.4006	1		27.3526	6		32.4006	1		32.4006	2
32.428	0		32.428	1		27.38	4		32.428	2		32.428	7
32.4554	1		32.4554	2		27.4074	0		32.4554	0		32.4554	6
32.4828	1		32.4828	2		27.4349	4		32.4828	1		32.4828	2
32.5103	0		32.5103	2		27.4623	0		32.5103	1		32.5103	3
32.5377	0		32.5377	1		27.4897	2		32.5377	3		32.5377	11
32.5652	1		32.5652	1		27.5172	2		32.5652	0		32.5652	2
32.5926	0		32.5926	2		27.5446	0		32.5926	0		32.5926	3
32.62	0		32.62	1		27.572	0		32.62	1		32.62	5
32.6475	0		32.6475	4		27.5995	2		32.6475	0		32.6475	6
32.6749	1		32.6749	3		27.6269	2		32.6749	1		32.6749	4
32.7023	0		32.7023	2		27.6543	4		32.7023	1		32.7023	3
32.7298	1		32.7298	0		27.6818	0		32.7298	0		32.7298	3
32.7572	1		32.7572	6		27.7092	8		32.7572	2		32.7572	3
32.7846	0		32.7846	1		27.7367	4		32.7846	1		32.7846	2
32.8121	0		32.8121	1		27.7641	0		32.8121	0		32.8121	6
32.8395	0		32.8395	1		27.7915	4		32.8395	0		32.8395	1
32.8669	0		32.8669	1		27.819	2		32.8669	4		32.8669	2
32.8944	0		32.8944	2		27.8464	2		32.8944	0		32.8944	4
32.9218	3		32.9218	1		27.8738	6		32.9218	0		32.9218	4
32.9492	0		32.9492	0		27.9013	0		32.9492	2		32.9492	3
32.9767	2		32.9767	2		27.9287	2		32.9767	4		32.9767	8
33.0041	0		33.0041	0		27.9561	2		33.0041	0		33.0041	3
33.0316	0		33.0316	1		27.9836	0		33.0316	1		33.0316	1
33.059	0		33.059	2		28.011	6		33.059	2		33.059	2
33.0864	1		33.0864	1		28.0384	4		33.0864	3		33.0864	1
33.1138	0		33.1138	3		28.0659	0		33.1138	2		33.1138	3
33.1413	0		33.1413	1		28.0933	2		33.1413	1		33.1413	1
33.1687	0		33.1687	1		28.1207	2		33.1687	0		33.1687	3
33.1962	1		33.1962	4		28.1482	0		33.1962	1		33.1962	6
33.2236	0		33.2236	0		28.1756	4		33.2236	1		33.2236	6
33.251	0		33.251	0		28.203	0		33.251	1		33.251	1
33.2785	2		33.2785	0		28.2305	4		33.2785	0		33.2785	4
33.3059	0		33.3059	0		28.2579	2		33.3059	2		33.3059	0
33.3333	0		33.3333	1		28.2853	4		33.3333	1		33.3333	0
33.3608	0		33.3608	3		28.3128	6		33.3608	5		33.3608	1
33.3882	1		33.3882	3		28.3402	2		33.3882	1		33.3882	2
33.4156	1		33.4156	0		28.3677	8		33.4156	1		33.4156	1
33.4431	0		33.4431	2		28.3951	6		33.4431	1		33.4431	2
33.4705	0		33.4705	1		28.4225	2		33.4705	2		33.4705	2
33.4979	0		33.4979	0		28.45	2		33.4979	1		33.4979	1
33.5254	0		33.5254	1		28.4774	0		33.5254	3		33.5254	1
33.5528	0		33.5528	0		28.5048	4		33.5528	3		33.5528	3
33.5802	0		33.5802	1		28.5323	2		33.5802	0		33.5802	1
33.6077	1		33.6077	1		28.5597	2		33.6077	2		33.6077	3
33.6351	0		33.6351	1		28.5871	4		33.6351	1		33.6351	2
33.6626	0		33.6626	1		28.6146	4		33.6626	0		33.6626	2
33.69	0		33.69	0		28.642	4		33.69	1		33.69	4
33.7174	0		33.7174	0		28.6694	0		33.7174	3		33.7174	3
33.7449	0		33.7449	3		28.6969	4		33.7449	4		33.7449	1
33.7723	0		33.7723	4		28.7243	4		33.7723	0		33.7723	3
33.7997	1		33.7997	3		28.7517	4		33.7997	1		33.7997	2
33.8272	0		33.8272	3		28.7792	0		33.8272	1		33.8272	4
33.8546	2		33.8546	1		28.8066	0		33.8546	0		33.8546	2
33.882	0		33.882	3		28.834	0		33.882	0		33.882	5
33.9095	1		33.9095	2		28.8615	0		33.9095	3		33.9095	4
33.9369	0		33.9369	2		28.8889	2		33.9369	1		33.9369	7
33.9643	0		33.9643	3		28.9163	0		33.9643	3		33.9643	6
33.9918	0		33.9918	3		28.9438	0		33.9918	0		33.9918	3
34.0192	1		34.0192	1		28.9712	0		34.0192	1		34.0192	5
34.0466	0		34.0466	1		28.9987	0		34.0466	0		34.0466	5
34.0741	0		34.0741	2		29.0261	2		34.0741	3		34.0741	3
34.1015	1		34.1015	1		29.0535	0		34.1015	0		34.1015	5
34.1289	0		34.1289	1		29.081	8		34.1289	1		34.1289	4
34.1564	0		34.1564	3		29.1084	0		34.1564	0		34.1564	1
34.1838	1		34.1838	4		29.1358	2		34.1838	2		34.1838	3
34.2112	0		34.2112	0		29.1633	2		34.2112	4		34.2112	0
34.2387	0		34.2387	1		29.1907	2		34.2387	0		34.2387	3
34.2661	0		34.2661	3		29.2181	2		34.2661	1		34.2661	2
34.2936	0		34.2936	0		29.2456	4		34.2936	0		34.2936	2
34.321	0		34.321	2		29.273	0		34.321	0		34.321	2
34.3484	0		34.3484	0		29.3004	2		34.3484	1		34.3484	3
34.3759	0		34.3759	2		29.3279	2		34.3759	1		34.3759	1
34.4033	0		34.4033	2		29.3553	2		34.4033	0		34.4033	5
34.4307	0		34.4307	2		29.3827	0		34.4307	1		34.4307	3
34.4582	0		34.4582	1		29.4102	0		34.4582	1		34.4582	2
34.4856	1		34.4856	1		29.4376	2		34.4856	0		34.4856	5
34.513	0		34.513	2		29.465	2		34.513	1		34.513	5
34.5405	0		34.5405	2		29.4925	2		34.5405	2		34.5405	3
34.5679	0		34.5679	2		29.5199	0		34.5679	4		34.5679	4
34.5953	0		34.5953	0		29.5474	0		34.5953	3		34.5953	3
34.6228	0		34.6228	1		29.5748	8		34.6228	1		34.6228	3
34.6502	0		34.6502	3		29.6022	6		34.6502	1		34.6502	4
34.6776	1		34.6776	1		29.6297	2		34.6776	1		34.6776	8
34.7051	0		34.7051	1		29.6571	0		34.7051	1		34.7051	1
34.7325	0		34.7325	2		29.6845	4		34.7325	1		34.7325	2
34.7599	0		34.7599	0		29.712	4		34.7599	1		34.7599	3
34.7874	0		34.7874	1		29.7394	0		34.7874	3		34.7874	2
34.8148	0		34.8148	1		29.7668	2		34.8148	1		34.8148	4
34.8422	0		34.8422	1		29.7943	4		34.8422	0		34.8422	4
34.8697	2		34.8697	1		29.8217	4		34.8697	1		34.8697	3
34.8971	0		34.8971	3		29.8491	2		34.8971	1		34.8971	3
34.9246	1		34.9246	2		29.8766	4		34.9246	3		34.9246	5
34.952	0		34.952	2		29.904	2		34.952	0		34.952	1
34.9794	0		34.9794	1		29.9314	4		34.9794	2		34.9794	3
35.0069	1		35.0069	1		29.9589	4		35.0069	1		35.0069	4
35.0343	0		35.0343	1		29.9863	4		35.0343	0		35.0343	4
35.0617	1		35.0617	4		30.0137	0		35.0617	1		35.0617	1
35.0892	0		35.0892	3		30.0412	4		35.0892	1		35.0892	5
35.1166	0		35.1166	2		30.0686	2		35.1166	1		35.1166	5
35.144	1		35.144	2		30.096	0		35.144	0		35.144	5
35.1715	0		35.1715	1		30.1235	2		35.1715	1		35.1715	4
35.1989	0		35.1989	2		30.1509	2		35.1989	0		35.1989	4
35.2263	0		35.2263	0		30.1783	0		35.2263	1		35.2263	7
35.2538	0		35.2538	0		30.2058	2		35.2538	1		35.2538	5
35.2812	0		35.2812	0		30.2332	4		35.2812	0		35.2812	3
35.3086	0		35.3086	4		30.2606	2		35.3086	2		35.3086	2
35.3361	0		35.3361	0		30.2881	2		35.3361	2		35.3361	4
35.3635	1		35.3635	1		30.3155	2		35.3635	1		35.3635	3
35.3909	1		35.3909	1		30.343	4		35.3909	3		35.3909	2
35.4184	0		35.4184	2		30.3704	0		35.4184	1		35.4184	2
35.4458	0		35.4458	2		30.3978	2		35.4458	1		35.4458	6
35.4733	0		35.4733	0		30.4253	4		35.4733	0		35.4733	6
35.5007	0		35.5007	1		30.4527	4		35.5007	1		35.5007	5
35.5281	0		35.5281	3		30.4801	2		35.5281	1		35.5281	2
35.5556	1		35.5556	0		30.5076	2		35.5556	0		35.5556	3
35.583	0		35.583	2		30.535	0		35.583	5		35.583	1
35.6104	0		35.6104	1		30.5624	2		35.6104	0		35.6104	3
35.6379	0		35.6379	1		30.5899	2		35.6379	3		35.6379	1
35.6653	0		35.6653	2		30.6173	2		35.6653	4		35.6653	8
35.6927	0		35.6927	3		30.6447	4		35.6927	2		35.6927	2
35.7202	0		35.7202	1		30.6722	4		35.7202	0		35.7202	4
35.7476	0		35.7476	2		30.6996	0		35.7476	2		35.7476	1
35.775	0		35.775	2		30.727	4		35.775	0		35.775	3
35.8025	0		35.8025	1		30.7545	2		35.8025	3		35.8025	4
35.8299	0		35.8299	1		30.7819	0		35.8299	4		35.8299	5
35.8573	1		35.8573	3		30.8093	8		35.8573	2		35.8573	8
35.8848	1		35.8848	0		30.8368	0		35.8848	0		35.8848	5
35.9122	0		35.9122	2		30.8642	2		35.9122	1		35.9122	3
35.9396	0		35.9396	0		30.8916	6		35.9396	1		35.9396	1
35.9671	1		35.9671	0		30.9191	0		35.9671	0		35.9671	5
35.9945	0		35.9945	1		30.9465	2		35.9945	0		35.9945	2
36.0219	1		36.0219	1		30.974	2		36.0219	1		36.0219	4
36.0494	0		36.0494	4		31.0014	4		36.0494	0		36.0494	2
36.0768	0		36.0768	1		31.0288	6		36.0768	1		36.0768	2
36.1043	1		36.1043	1		31.0563	0		36.1043	1		36.1043	3
36.1317	0		36.1317	2		31.0837	2		36.1317	4		36.1317	4
36.1591	0		36.1591	0		31.1111	6		36.1591	0		36.1591	3
36.1866	0		36.1866	2		31.1386	0		36.1866	5		36.1866	4
36.214	0		36.214	2		31.166	4		36.214	1		36.214	4
36.2414	0		36.2414	1		31.1934	0		36.2414	0		36.2414	2
36.2689	2		36.2689	3		31.2209	2		36.2689	0		36.2689	3
36.2963	0		36.2963	1		31.2483	4		36.2963	1		36.2963	7
36.3237	0		36.3237	1		31.2757	2		36.3237	1		36.3237	5
36.3512	0		36.3512	1		31.3032	6		36.3512	2		36.3512	2
36.3786	0		36.3786	1		31.3306	2		36.3786	0		36.3786	3
36.406	1		36.406	1		31.358	0		36.406	1		36.406	0
36.4335	0		36.4335	2		31.3855	2		36.4335	1		36.4335	3
36.4609	0		36.4609	1		31.4129	0		36.4609	2		36.4609	2
36.4883	0		36.4883	1		31.4403	6		36.4883	1		36.4883	2
36.5158	0		36.5158	1		31.4678	0		36.5158	3		36.5158	2
36.5432	1		36.5432	2		31.4952	0		36.5432	3		36.5432	0
36.5706	0		36.5706	1		31.5226	4		36.5706	0		36.5706	4
36.5981	2		36.5981	0		31.5501	4		36.5981	2		36.5981	6
36.6255	0		36.6255	2		31.5775	0		36.6255	1		36.6255	0
36.6529	0		36.6529	4		31.605	2		36.6529	1		36.6529	2
36.6804	1		36.6804	1		31.6324	2		36.6804	4		36.6804	3
36.7078	1		36.7078	1		31.6598	2		36.7078	1		36.7078	1
36.7353	2		36.7353	1		31.6873	2		36.7353	0		36.7353	2
36.7627	2		36.7627	0		31.7147	0		36.7627	2		36.7627	3
36.7901	0		36.7901	0		31.7421	0		36.7901	0		36.7901	1
36.8176	0		36.8176	0		31.7696	0		36.8176	1		36.8176	6
36.845	0		36.845	0		31.797	0		36.845	3		36.845	3
36.8724	0		36.8724	2		31.8244	4		36.8724	0		36.8724	6
36.8999	1		36.8999	0		31.8519	0		36.8999	1		36.8999	3
36.9273	0		36.9273	2		31.8793	4		36.9273	0		36.9273	4
36.9547	0		36.9547	0		31.9067	4		36.9547	0		36.9547	3
36.9822	0		36.9822	1		31.9342	4		36.9822	3		36.9822	4
37.0096	2		37.0096	2		31.9616	4		37.0096	4		37.0096	6
37.037	0		37.037	2		31.989	2		37.037	1		37.037	3
37.0645	0		37.0645	1		32.0165	0		37.0645	3		37.0645	4
37.0919	1		37.0919	4		32.0439	0		37.0919	1		37.0919	7
37.1193	0		37.1193	4		32.0714	0		37.1193	0		37.1193	2
37.1468	1		37.1468	0		32.0988	4		37.1468	0		37.1468	3
37.1742	1		37.1742	0		32.1262	4		37.1742	0		37.1742	5
37.2017	0		37.2017	0		32.1537	4		37.2017	0		37.2017	2
37.2291	1		37.2291	2		32.1811	0		37.2291	0		37.2291	4
37.2565	1		37.2565	1		32.2085	0		37.2565	2		37.2565	6
37.2839	0		37.2839	2		32.236	6		37.2839	0		37.2839	2
37.3114	0		37.3114	0		32.2634	2		37.3114	2		37.3114	4
37.3388	0		37.3388	0		32.2908	4		37.3388	1		37.3388	3
37.3663	0		37.3663	1		32.3183	0		37.3663	1		37.3663	4
37.3937	1		37.3937	0		32.3457	2		37.3937	1		37.3937	3
37.4211	1		37.4211	2		32.3731	0		37.4211	1		37.4211	2
37.4486	0		37.4486	1		32.4006	0		37.4486	2		37.4486	2
37.476	0		37.476	0		32.428	4		37.476	1		37.476	2
37.5034	0		37.5034	1		32.4554	4		37.5034	1		37.5034	4
37.5309	1		37.5309	1		32.4829	2		37.5309	0		37.5309	4
37.5583	0		37.5583	2		32.5103	0		37.5583	1		37.5583	6
37.5857	1		37.5857	1		32.5377	4		37.5857	1		37.5857	3
37.6132	0		37.6132	1		32.5652	4		37.6132	0		37.6132	3
37.6406	1		37.6406	5		32.5926	2		37.6406	1		37.6406	0
37.668	0		37.668	1		32.62	6		37.668	0		37.668	3
37.6955	0		37.6955	1		32.6475	0		37.6955	0		37.6955	0
37.7229	0		37.7229	1		32.6749	4		37.7229	0		37.7229	5
37.7503	2		37.7503	0		32.7024	0		37.7503	1		37.7503	1
37.7778	0		37.7778	0		32.7298	0		37.7778	1		37.7778	5
37.8052	0		37.8052	2		32.7572	6		37.8052	1		37.8052	2
37.8327	0		37.8327	2		32.7847	4		37.8327	1		37.8327	2
37.8601	1		37.8601	2		32.8121	0		37.8601	0		37.8601	4
37.8875	2		37.8875	2		32.8395	2		37.8875	0		37.8875	0
37.9149	0		37.9149	2		32.867	6		37.9149	0		37.9149	2
37.9424	0		37.9424	1		32.8944	4		37.9424	3		37.9424	0
37.9698	0		37.9698	5		32.9218	6		37.9698	1		37.9698	3
37.9973	1		37.9973	2		32.9493	6		37.9973	2		37.9973	2
38.0247	0		38.0247	2		32.9767	2		38.0247	0		38.0247	4
38.0521	1		38.0521	0		33.0041	0		38.0521	2		38.0521	2
38.0796	1		38.0796	0		33.0316	6		38.0796	2		38.0796	5
38.107	0		38.107	1		33.059	2		38.107	3		38.107	2
38.1344	0		38.1344	1		33.0864	2		38.1344	5		38.1344	3
38.1619	1		38.1619	3		33.1139	4		38.1619	0		38.1619	6
38.1893	0		38.1893	0		33.1413	0		38.1893	1		38.1893	3
38.2167	1		38.2167	2		33.1687	4		38.2167	3		38.2167	5
38.2442	0		38.2442	0		33.1962	0		38.2442	3		38.2442	9
38.2716	1		38.2716	2		33.2236	0		38.2716	1		38.2716	3
38.299	0		38.299	1		33.251	0		38.299	0		38.299	2
38.3265	1		38.3265	1		33.2785	4		38.3265	1		38.3265	3
38.3539	0		38.3539	3		33.3059	2		38.3539	0		38.3539	7
38.3813	1		38.3813	1		33.3334	4		38.3813	2		38.3813	3
38.4088	2		38.4088	1		33.3608	4		38.4088	2		38.4088	3
38.4362	0		38.4362	0		33.3882	0		38.4362	2		38.4362	2
38.4637	2		38.4637	1		33.4157	2		38.4637	3		38.4637	0
38.4911	0		38.4911	3		33.4431	2		38.4911	2		38.4911	5
38.5185	0		38.5185	3		33.4705	2		38.5185	1		38.5185	1
38.5459	0		38.5459	1		33.498	2		38.5459	1		38.5459	2
38.5734	1		38.5734	1		33.5254	4		38.5734	1		38.5734	5
38.6008	0		38.6008	2		33.5528	0		38.6008	0		38.6008	2
38.6283	0		38.6283	1		33.5803	0		38.6283	1		38.6283	3
38.6557	0		38.6557	1		33.6077	0		38.6557	1		38.6557	4
38.6831	0		38.6831	3		33.6351	2		38.6831	2		38.6831	3
38.7106	1		38.7106	4		33.6626	0		38.7106	0		38.7106	4
38.738	1		38.738	5		33.69	2		38.738	0		38.738	3
38.7654	1		38.7654	0		33.7174	4		38.7654	3		38.7654	2
38.7929	0		38.7929	0		33.7449	4		38.7929	1		38.7929	3
38.8203	0		38.8203	0		33.7723	0		38.8203	0		38.8203	4
38.8477	0		38.8477	2		33.7998	4		38.8477	1		38.8477	0
38.8752	0		38.8752	0		33.8272	6		38.8752	0		38.8752	2
38.9026	1		38.9026	1		33.8546	4		38.9026	1		38.9026	2
38.93	0		38.93	2		33.882	6		38.93	0		38.93	4
38.9575	1		38.9575	3		33.9095	0		38.9575	1		38.9575	0
38.9849	1		38.9849	2		33.9369	0		38.9849	2		38.9849	2
39.0123	0		39.0123	2		33.9644	0		39.0123	0		39.0123	5
39.0398	1		39.0398	4		33.9918	0		39.0398	2		39.0398	1
39.0672	3		39.0672	0		34.0192	0		39.0672	4		39.0672	2
39.0947	0		39.0947	0		34.0467	0		39.0947	3		39.0947	5
39.1221	0		39.1221	0		34.0741	4		39.1221	1		39.1221	4
39.1495	1		39.1495	1		34.1015	2		39.1495	2		39.1495	5
39.1769	1		39.1769	1		34.129	0		39.1769	1		39.1769	4
39.2044	0		39.2044	5		34.1564	2		39.2044	2		39.2044	3
39.2318	0		39.2318	1		34.1838	2		39.2318	1		39.2318	2
39.2593	0		39.2593	2		34.2113	0		39.2593	1		39.2593	3
39.2867	1		39.2867	0		34.2387	2		39.2867	0		39.2867	3
39.3141	0		39.3141	2		34.2661	2		39.3141	3		39.3141	5
39.3416	1		39.3416	2		34.2936	2		39.3416	1		39.3416	4
39.369	1		39.369	2		34.321	4		39.369	2		39.369	3
39.3964	0		39.3964	1		34.3484	4		39.3964	2		39.3964	4
39.4239	1		39.4239	1		34.3759	4		39.4239	2		39.4239	5
39.4513	0		39.4513	3		34.4033	2		39.4513	2		39.4513	4
39.4787	0		39.4787	1		34.4308	0		39.4787	3		39.4787	1
39.5062	1		39.5062	6		34.4582	0		39.5062	1		39.5062	1
39.5336	1		39.5336	0		34.4856	0		39.5336	1		39.5336	3
39.561	0		39.561	0		34.513	4		39.561	0		39.561	0
39.5885	1		39.5885	0		34.5405	2		39.5885	1		39.5885	2
39.6159	2		39.6159	1		34.5679	0		39.6159	0		39.6159	5
39.6433	1		39.6433	1		34.5954	2		39.6433	1		39.6433	5
39.6708	0		39.6708	1		34.6228	0		39.6708	2		39.6708	5
39.6982	0		39.6982	3		34.6502	0		39.6982	1		39.6982	3
39.7257	2		39.7257	0		34.6777	0		39.7257	2		39.7257	5
39.7531	2		39.7531	1		34.7051	6		39.7531	1		39.7531	3
39.7805	0		39.7805	1		34.7325	4		39.7805	1		39.7805	3
39.808	0		39.808	2		34.76	0		39.808	0		39.808	2
39.8354	1		39.8354	6		34.7874	4		39.8354	1		39.8354	4
39.8628	1		39.8628	1		34.8148	0		39.8628	3		39.8628	1
39.8903	0		39.8903	0		34.8423	4		39.8903	1		39.8903	5
39.9177	1		39.9177	2		34.8697	4		39.9177	1		39.9177	3
39.9451	0		39.9451	0		34.8971	0		39.9451	1		39.9451	3
39.9726	0		39.9726	0		34.9246	4		39.9726	1		39.9726	2
40	0		40	5		34.952	2		40	2		40	5
40.0274	0		40.0274	2		34.9794	2		40.0274	1		40.0274	6
40.0549	1		40.0549	1		35.0069	2		40.0549	0		40.0549	2
40.0823	0		40.0823	1		35.0343	2		40.0823	1		40.0823	5
40.1097	0		40.1097	0		35.0618	2		40.1097	1		40.1097	1
40.1372	0		40.1372	0		35.0892	0		40.1372	2		40.1372	1
40.1646	0		40.1646	1		35.1166	2		40.1646	0		40.1646	3
40.192	1		40.192	2		35.1441	4		40.192	4		40.192	1
40.2195	0		40.2195	0		35.1715	0		40.2195	0		40.2195	4
40.2469	2		40.2469	0		35.1989	0		40.2469	1		40.2469	5
40.2743	0		40.2743	3		35.2264	0		40.2743	3		40.2743	2
40.3018	1		40.3018	3		35.2538	8		40.3018	1		40.3018	1
40.3292	1		40.3292	0		35.2812	0		40.3292	0		40.3292	2
40.3567	0		40.3567	1		35.3087	4		40.3567	1		40.3567	3
40.3841	0		40.3841	1		35.3361	4		40.3841	1		40.3841	5
40.4115	1		40.4115	4		35.3635	4		40.4115	3		40.4115	4
40.439	0		40.439	3		35.391	0		40.439	2		40.439	4
40.4664	1		40.4664	0		35.4184	2		40.4664	1		40.4664	2
40.4938	0		40.4938	3		35.4458	4		40.4938	2		40.4938	4
40.5213	2		40.5213	1		35.4733	2		40.5213	5		40.5213	5
40.5487	0		40.5487	1		35.5007	4		40.5487	1		40.5487	0
40.5761	0		40.5761	1		35.5281	0		40.5761	0		40.5761	2
40.6036	2		40.6036	4		35.5556	2		40.6036	1		40.6036	2
40.631	1		40.631	4		35.583	0		40.631	1		40.631	0
40.6584	0		40.6584	1		35.6105	2		40.6584	1		40.6584	2
40.6859	1		40.6859	3		35.6379	2		40.6859	0		40.6859	2
40.7133	0		40.7133	1		35.6653	2		40.7133	0		40.7133	1
40.7407	1		40.7407	1		35.6927	0		40.7407	2		40.7407	2
40.7682	0		40.7682	0		35.7202	6		40.7682	1		40.7682	3
40.7956	1		40.7956	1		35.7476	0		40.7956	1		40.7956	4
40.823	0		40.823	1		35.7751	0		40.823	1		40.823	7
40.8505	0		40.8505	3		35.8025	0		40.8505	1		40.8505	2
40.8779	1		40.8779	0		35.8299	0		40.8779	2		40.8779	4
40.9053	0		40.9053	0		35.8574	2		40.9053	1		40.9053	1
40.9328	2		40.9328	1		35.8848	2		40.9328	1		40.9328	5
40.9602	1		40.9602	1		35.9122	8		40.9602	1		40.9602	3
40.9877	0		40.9877	1		35.9397	4		40.9877	2		40.9877	2
41.0151	1		41.0151	0		35.9671	4		41.0151	1		41.0151	2
41.0425	1		41.0425	2		35.9945	2		41.0425	1		41.0425	2
41.07	1		41.07	3		36.022	4		41.07	3		41.07	5
41.0974	0		41.0974	0		36.0494	6		41.0974	2		41.0974	2
41.1248	0		41.1248	2		36.0768	0		41.1248	2		41.1248	2
41.1523	0		41.1523	0		36.1043	6		41.1523	2		41.1523	1
41.1797	1		41.1797	2		36.1317	0		41.1797	1		41.1797	4
41.2071	1		41.2071	3		36.1591	4		41.2071	3		41.2071	5
41.2346	0		41.2346	5		36.1866	0		41.2346	1		41.2346	2
41.262	0		41.262	2		36.214	2		41.262	0		41.262	4
41.2894	1		41.2894	1		36.2415	2		41.2894	2		41.2894	2
41.3169	0		41.3169	0		36.2689	2		41.3169	1		41.3169	0
41.3443	0		41.3443	0		36.2963	0		41.3443	4		41.3443	2
41.3717	0		41.3717	1		36.3237	8		41.3717	0		41.3717	4
41.3992	0		41.3992	1		36.3512	6		41.3992	1		41.3992	5
41.4266	1		41.4266	1		36.3786	0		41.4266	2		41.4266	3
41.4541	1		41.4541	3		36.4061	4		41.4541	1		41.4541	2
41.4815	0		41.4815	4		36.4335	0		41.4815	1		41.4815	4
41.5089	0		41.5089	1		36.4609	2		41.5089	1		41.5089	4
41.5363	1		41.5363	2		36.4884	0		41.5363	2		41.5363	2
41.5638	1		41.5638	2		36.5158	0		41.5638	2		41.5638	1
41.5912	0		41.5912	2		36.5432	2		41.5912	2		41.5912	2
41.6187	0		41.6187	2		36.5707	4		41.6187	1		41.6187	5
41.6461	0		41.6461	1		36.5981	2		41.6461	2		41.6461	7
41.6735	0		41.6735	1		36.6255	10		41.6735	1		41.6735	3
41.701	2		41.701	3		36.653	2		41.701	2		41.701	1
41.7284	0		41.7284	2		36.6804	6		41.7284	0		41.7284	3
41.7558	0		41.7558	3		36.7078	0		41.7558	1		41.7558	1
41.7833	0		41.7833	3		36.7353	0		41.7833	0		41.7833	2
41.8107	0		41.8107	6		36.7627	2		41.8107	2		41.8107	1
41.8381	1		41.8381	2		36.7901	4		41.8381	0		41.8381	6
41.8656	0		41.8656	2		36.8176	0		41.8656	2		41.8656	6
41.893	1		41.893	1		36.845	0		41.893	2		41.893	1
41.9204	1		41.9204	0		36.8725	0		41.9204	1		41.9204	4
41.9479	0		41.9479	4		36.8999	4		41.9479	2		41.9479	2
41.9753	0		41.9753	2		36.9273	2		41.9753	0		41.9753	4
42.0027	0		42.0027	1		36.9547	4		42.0027	0		42.0027	2
42.0302	1		42.0302	2		36.9822	6		42.0302	1		42.0302	5
42.0576	1		42.0576	2		37.0096	0		42.0576	1		42.0576	3
42.0851	0		42.0851	2		37.0371	0		42.0851	1		42.0851	2
42.1125	1		42.1125	0		37.0645	2		42.1125	0		42.1125	7
42.1399	0		42.1399	1		37.0919	2		42.1399	1		42.1399	1
42.1673	0		42.1673	1		37.1194	0		42.1673	1		42.1673	4
42.1948	1		42.1948	0		37.1468	2		42.1948	0		42.1948	3
42.2222	0		42.2222	0		37.1742	0		42.2222	1		42.2222	3
42.2497	0		42.2497	2		37.2017	2		42.2497	1		42.2497	1
42.2771	0		42.2771	0		37.2291	2		42.2771	0		42.2771	3
42.3045	1		42.3045	2		37.2565	2		42.3045	2		42.3045	3
42.332	1		42.332	0		37.284	0		42.332	1		42.332	3
42.3594	0		42.3594	2		37.3114	0		42.3594	1		42.3594	1
42.3868	1		42.3868	3		37.3388	2		42.3868	2		42.3868	6
42.4143	0		42.4143	1		37.3663	8		42.4143	3		42.4143	3
42.4417	0		42.4417	1		37.3937	2		42.4417	1		42.4417	4
42.4691	0		42.4691	0		37.4211	2		42.4691	1		42.4691	1
42.4966	0		42.4966	1		37.4486	2		42.4966	1		42.4966	4
42.524	0		42.524	0		37.476	4		42.524	0		42.524	6
42.5514	1		42.5514	1		37.5035	2		42.5514	1		42.5514	4
42.5789	1		42.5789	2		37.5309	2		42.5789	1		42.5789	3
42.6063	0		42.6063	1		37.5583	0		42.6063	0		42.6063	1
42.6337	0		42.6337	3		37.5857	0		42.6337	0		42.6337	2
42.6612	2		42.6612	1		37.6132	0		42.6612	3		42.6612	1
42.6886	0		42.6886	1		37.6406	4		42.6886	0		42.6886	1
42.7161	0		42.7161	1		37.6681	4		42.7161	3		42.7161	4
42.7435	0		42.7435	2		37.6955	2		42.7435	2		42.7435	5
42.7709	0		42.7709	1		37.7229	2		42.7709	0		42.7709	7
42.7983	0		42.7983	3		37.7504	0		42.7983	2		42.7983	6
42.8258	1		42.8258	3		37.7778	2		42.8258	1		42.8258	2
42.8532	0		42.8532	2		37.8052	4		42.8532	0		42.8532	1
42.8807	0		42.8807	0		37.8327	2		42.8807	0		42.8807	4
42.9081	1		42.9081	2		37.8601	2		42.9081	1		42.9081	6
42.9355	1		42.9355	0		37.8875	2		42.9355	1		42.9355	3
42.963	1		42.963	2		37.915	4		42.963	3		42.963	6
42.9904	0		42.9904	1		37.9424	2		42.9904	0		42.9904	6
43.0178	0		43.0178	2		37.9698	0		43.0178	0		43.0178	2
43.0453	1		43.0453	1		37.9973	8		43.0453	2		43.0453	2
43.0727	1		43.0727	0		38.0247	4		43.0727	1		43.0727	4
43.1001	0		43.1001	3		38.0521	0		43.1001	0		43.1001	2
43.1276	0		43.1276	0		38.0796	4		43.1276	0		43.1276	4
43.155	0		43.155	0		38.107	6		43.155	0		43.155	3
43.1824	1		43.1824	1		38.1345	6		43.1824	2		43.1824	1
43.2099	1		43.2099	0		38.1619	2		43.2099	0		43.2099	7
43.2373	0		43.2373	2		38.1893	2		43.2373	2		43.2373	1
43.2647	0		43.2647	0		38.2168	0		43.2647	2		43.2647	3
43.2922	0		43.2922	2		38.2442	6		43.2922	1		43.2922	4
43.3196	0		43.3196	0		38.2716	8		43.3196	1		43.3196	2
43.3471	0		43.3471	2		38.2991	0		43.3471	3		43.3471	5
43.3745	0		43.3745	3		38.3265	2		43.3745	3		43.3745	6
43.4019	0		43.4019	1		38.3539	2		43.4019	2		43.4019	2
43.4293	1		43.4293	3		38.3814	0		43.4293	3		43.4293	5
43.4568	0		43.4568	0		38.4088	2		43.4568	1		43.4568	3
43.4842	0		43.4842	2		38.4362	0		43.4842	3		43.4842	2
43.5117	0		43.5117	1		38.4637	2		43.5117	2		43.5117	2
43.5391	0		43.5391	2		38.4911	2		43.5391	1		43.5391	5
43.5665	0		43.5665	2		38.5185	2		43.5665	2		43.5665	4
43.594	2		43.594	1		38.546	4		43.594	2		43.594	3
43.6214	0		43.6214	0		38.5734	0		43.6214	2		43.6214	0
43.6488	1		43.6488	0		38.6008	2		43.6488	2		43.6488	1
43.6763	1		43.6763	1		38.6283	6		43.6763	3		43.6763	3
43.7037	1		43.7037	1		38.6557	0		43.7037	0		43.7037	2
43.7311	0		43.7311	0		38.6831	2		43.7311	0		43.7311	5
43.7586	1		43.7586	1		38.7106	2		43.7586	6		43.7586	2
43.786	0		43.786	4		38.738	2		43.786	1		43.786	2
43.8134	0		43.8134	3		38.7655	6		43.8134	0		43.8134	3
43.8409	0		43.8409	0		38.7929	0		43.8409	1		43.8409	6
43.8683	0		43.8683	2		38.8203	2		43.8683	1		43.8683	1
43.8957	0		43.8957	5		38.8478	4		43.8957	2		43.8957	5
43.9232	0		43.9232	2		38.8752	0		43.9232	2		43.9232	4
43.9506	1		43.9506	4		38.9026	2		43.9506	0		43.9506	5
43.9781	0		43.9781	2		38.9301	0		43.9781	3		43.9781	2
44.0055	1		44.0055	2		38.9575	4		44.0055	1		44.0055	5
44.0329	0		44.0329	1		38.9849	0		44.0329	0		44.0329	3
44.0604	1		44.0604	1		39.0124	0		44.0604	3		44.0604	2
44.0878	1		44.0878	0		39.0398	0		44.0878	0		44.0878	2
44.1152	0		44.1152	1		39.0672	4		44.1152	4		44.1152	0
44.1427	0		44.1427	1		39.0947	2		44.1427	1		44.1427	3
44.1701	1		44.1701	3		39.1221	4		44.1701	4		44.1701	1
44.1975	0		44.1975	0		39.1495	4		44.1975	5		44.1975	3
44.225	1		44.225	2		39.177	0		44.225	0		44.225	0
44.2524	0		44.2524	1		39.2044	0		44.2524	2		44.2524	2
44.2798	4		44.2798	1		39.2318	4		44.2798	0		44.2798	2
44.3073	1		44.3073	2		39.2593	2		44.3073	0		44.3073	6
44.3347	1		44.3347	0		39.2867	6		44.3347	4		44.3347	2
44.3621	1		44.3621	1		39.3141	0		44.3621	3		44.3621	4
44.3896	1		44.3896	0		39.3416	2		44.3896	2		44.3896	3
44.417	0		44.417	3		39.369	2		44.417	4		44.417	1
44.4444	0		44.4444	3		39.3965	6		44.4444	0		44.4444	2
44.4719	1		44.4719	4		39.4239	2		44.4719	2		44.4719	2
44.4993	0		44.4993	0		39.4513	2		44.4993	2		44.4993	4
44.5267	0		44.5267	1		39.4788	6		44.5267	1		44.5267	5
44.5542	1		44.5542	2		39.5062	0		44.5542	0		44.5542	2
44.5816	0		44.5816	0		39.5336	6		44.5816	1		44.5816	4
44.6091	1		44.6091	4		39.5611	6		44.6091	1		44.6091	3
44.6365	2		44.6365	1		39.5885	6		44.6365	0		44.6365	5
44.6639	0		44.6639	2		39.6159	2		44.6639	2		44.6639	1
44.6914	1		44.6914	1		39.6434	0		44.6914	1		44.6914	3
44.7188	1		44.7188	0		39.6708	0		44.7188	1		44.7188	3
44.7462	0		44.7462	1		39.6982	2		44.7462	0		44.7462	4
44.7737	1		44.7737	2		39.7257	2		44.7737	1		44.7737	0
44.8011	0		44.8011	0		39.7531	2		44.8011	0		44.8011	3
44.8285	1		44.8285	2		39.7805	2		44.8285	0		44.8285	3
44.856	0		44.856	0		39.808	2		44.856	4		44.856	1
44.8834	1		44.8834	0		39.8354	4		44.8834	1		44.8834	3
44.9108	0		44.9108	0		39.8629	0		44.9108	0		44.9108	4
44.9383	1		44.9383	3		39.8903	0		44.9383	1		44.9383	3
44.9657	2		44.9657	4		39.9177	2		44.9657	1		44.9657	2
44.9931	1		44.9931	2		39.9451	2		44.9931	1		44.9931	5
45.0206	0		45.0206	1		39.9726	0		45.0206	2		45.0206	8
45.048	0		45.048	2		40	2		45.048	0		45.048	2
45.0754	0		45.0754	0		40.0275	2		45.0754	2		45.0754	1
45.1029	0		45.1029	3		40.0549	0		45.1029	1		45.1029	2
45.1303	2		45.1303	1		40.0823	0		45.1303	3		45.1303	4
45.1578	0		45.1578	1		40.1098	6		45.1578	1		45.1578	3
45.1852	0		45.1852	2		40.1372	4		45.1852	2		45.1852	1
45.2126	1		45.2126	1		40.1646	4		45.2126	0		45.2126	3
45.24	0		45.24	5		40.1921	2		45.24	0		45.24	2
45.2675	1		45.2675	1		40.2195	6		45.2675	1		45.2675	3
45.2949	1		45.2949	4		40.2469	4		45.2949	0		45.2949	2
45.3224	0		45.3224	1		40.2744	2		45.3224	0		45.3224	4
45.3498	0		45.3498	1		40.3018	2		45.3498	0		45.3498	4
45.3772	1		45.3772	1		40.3292	4		45.3772	0		45.3772	5
45.4047	0		45.4047	3		40.3567	0		45.4047	3		45.4047	2
45.4321	2		45.4321	3		40.3841	2		45.4321	0		45.4321	3
45.4595	1		45.4595	2		40.4115	4		45.4595	2		45.4595	2
45.487	0		45.487	1		40.439	0		45.487	1		45.487	5
45.5144	1		45.5144	2		40.4664	0		45.5144	1		45.5144	3
45.5418	1		45.5418	4		40.4939	4		45.5418	3		45.5418	4
45.5693	2		45.5693	2		40.5213	0		45.5693	3		45.5693	3
45.5967	0		45.5967	1		40.5487	2		45.5967	2		45.5967	2
45.6241	4		45.6241	4		40.5761	2		45.6241	0		45.6241	3
45.6516	0		45.6516	1		40.6036	0		45.6516	3		45.6516	2
45.679	0		45.679	1		40.631	0		45.679	2		45.679	2
45.7064	0		45.7064	1		40.6585	2		45.7064	1		45.7064	2
45.7339	2		45.7339	2		40.6859	4		45.7339	0		45.7339	3
45.7613	1		45.7613	1		40.7133	6		45.7613	1		45.7613	1
45.7888	1		45.7888	1		40.7408	4		45.7888	0		45.7888	8
45.8162	0		45.8162	0		40.7682	2		45.8162	1		45.8162	1
45.8436	0		45.8436	1		40.7956	0		45.8436	1		45.8436	3
45.8711	1		45.8711	2		40.8231	4		45.8711	0		45.8711	2
45.8985	1		45.8985	1		40.8505	4		45.8985	0		45.8985	4
45.9259	1		45.9259	1		40.8779	2		45.9259	1		45.9259	3
45.9534	0		45.9534	1		40.9054	8		45.9534	3		45.9534	6
45.9808	0		45.9808	1		40.9328	6		45.9808	1		45.9808	6
46.0082	0		46.0082	4		40.9602	4		46.0082	0		46.0082	3
46.0357	1		46.0357	0		40.9877	0		46.0357	3		46.0357	5
46.0631	0		46.0631	0		41.0151	4		46.0631	2		46.0631	2
46.0905	0		46.0905	3		41.0425	2		46.0905	0		46.0905	7
46.118	1		46.118	2		41.07	8		46.118	4		46.118	3
46.1454	0		46.1454	3		41.0974	2		46.1454	2		46.1454	5
46.1728	1		46.1728	3		41.1249	4		46.1728	2		46.1728	2
46.2003	0		46.2003	0		41.1523	2		46.2003	0		46.2003	6
46.2277	1		46.2277	0		41.1797	0		46.2277	0		46.2277	1
46.2551	1		46.2551	4		41.2071	4		46.2551	1		46.2551	3
46.2826	0		46.2826	0		41.2346	0		46.2826	2		46.2826	7
46.31	1		46.31	5		41.262	4		46.31	0		46.31	5
46.3374	0		46.3374	2		41.2895	2		46.3374	1		46.3374	1
46.3649	0		46.3649	0		41.3169	0		46.3649	1		46.3649	4
46.3923	0		46.3923	2		41.3443	2		46.3923	1		46.3923	3
46.4198	0		46.4198	1		41.3718	4		46.4198	1		46.4198	2
46.4472	0		46.4472	2		41.3992	2		46.4472	2		46.4472	3
46.4746	0		46.4746	3		41.4266	2		46.4746	2		46.4746	5
46.5021	2		46.5021	2		41.4541	2		46.5021	1		46.5021	2
46.5295	1		46.5295	2		41.4815	0		46.5295	1		46.5295	3
46.5569	1		46.5569	3		41.5089	2		46.5569	0		46.5569	1
46.5844	1		46.5844	0		41.5364	4		46.5844	2		46.5844	3
46.6118	0		46.6118	3		41.5638	4		46.6118	2		46.6118	2
46.6392	0		46.6392	3		41.5912	4		46.6392	4		46.6392	2
46.6667	1		46.6667	1		41.6187	4		46.6667	0		46.6667	4
46.6941	1		46.6941	1		41.6461	4		46.6941	1		46.6941	1
46.7215	0		46.7215	1		41.6735	0		46.7215	3		46.7215	4
[truncated: 2,097 more rows]

## Sheet: Figure 1e
F	-3.3	-5.6
pTA-Ph	-3	-5.7
pTA-Th	-3.3	-5.4
pTA-BT	-3.8	-5.9

## Sheet: Figure 2a
pTA
Relative Pressure (P/Po)	Quantity Adsorbed (cm³/g STP)	Relative Pressure (P/Po)	Quantity Desorbed (cm³/g STP)
2.14733e-08	0.84407	0.98051	621.231
2.60694e-08	1.69112	0.9742	592.367
3.19225e-08	2.53761	0.94701	576.093
3.77022e-08	3.38517	0.92254	552.574
4.30928e-08	4.23298	0.89667	545.298
4.94002e-08	5.08214	0.87582	539.547
5.55784e-08	5.93003	0.85063	535.462
6.14618e-08	6.78046	0.82516	530.8
6.63208e-08	7.63305	0.80043	526.283
7.36036e-08	8.48031	0.79208	522.016
8.04848e-08	9.3298	0.78362	520.626
8.62756e-08	10.1808	0.77506	519.22
9.38458e-08	11.0318	0.76642	517.797
1.00224e-07	11.8834	0.75784	516.396
1.08509e-07	12.7356	0.74928	515.025
1.15773e-07	13.5862	0.74077	513.601
1.24865e-07	14.4376	0.73227	512.235
1.31033e-07	15.286	0.72368	510.861
1.39856e-07	16.1335	0.71509	509.481
1.48755e-07	16.9815	0.70668	508.063
1.5491e-07	17.831	0.69821	506.64
1.66146e-07	18.6824	0.68967	505.17
1.74759e-07	19.5314	0.68121	503.729
1.835e-07	20.3788	0.67268	502.321
1.93975e-07	21.2261	0.66405	500.93
2.02225e-07	22.0759	0.65552	499.494
2.13121e-07	22.9254	0.64694	498.074
2.23722e-07	23.7748	0.63833	496.669
2.33973e-07	24.6227	0.62965	495.224
2.4546e-07	25.4738	0.62112	493.786
2.55904e-07	26.3266	0.61255	492.356
2.68617e-07	27.1778	0.6039	490.962
2.79623e-07	28.0252	0.59539	489.542
2.92242e-07	28.8786	0.54944	488.091
3.04074e-07	29.7298	0.50033	480.273
3.17388e-07	30.5819	0.45059	471.667
3.30974e-07	31.4315	0.40082	462.321
3.43831e-07	32.2815	0.35067	452.057
3.58693e-07	33.1319	0.30008	440.718
3.73282e-07	33.9804	0.25065	428.904
3.88313e-07	34.8319	0.20084	416.38
4.02989e-07	35.6793	0.14144	402.059
4.18733e-07	36.526	0.08086	381.556
4.35432e-07	37.3736	0.0205	352.882
4.52267e-07	38.2255	0.01017	298.626
4.68852e-07	39.0726	0.00503	278.254
4.87371e-07	39.9246		260.343
5.04513e-07	40.7758
5.23045e-07	41.6232
5.42637e-07	42.4709
5.62037e-07	43.3185
5.83139e-07	44.1662
6.05045e-07	45.0166
6.25532e-07	45.8639
6.48532e-07	46.7162
6.73212e-07	47.5644
6.96033e-07	48.4112
7.21366e-07	49.2598
7.46975e-07	50.1115
7.73898e-07	50.96
8.0188e-07	51.8091
8.28633e-07	52.6603
8.58474e-07	53.5107
8.88653e-07	54.3593
9.19526e-07	55.2063
9.5291e-07	56.0558
9.85783e-07	56.903
1.02029e-06	57.7542
1.05766e-06	58.6036
1.09457e-06	59.4551
1.13363e-06	60.306
1.17359e-06	61.1557
1.2134e-06	62.0036
1.25779e-06	62.8542
1.30044e-06	63.7032
1.34584e-06	64.5531
1.39281e-06	65.4019
1.4439e-06	66.2518
1.49275e-06	67.0995
1.54602e-06	67.9501
1.59816e-06	68.7974
1.65639e-06	69.6494
1.71431e-06	70.4965
1.7763e-06	71.3432
1.83855e-06	72.193
1.90469e-06	73.0431
1.97266e-06	73.8925
2.04297e-06	74.7437
2.11527e-06	75.5949
2.18985e-06	76.4443
2.27086e-06	77.2928
2.34975e-06	78.1398
2.43444e-06	78.989
2.52401e-06	79.8418
2.61493e-06	80.6906
2.70995e-06	81.54
2.81023e-06	82.391
2.87596e-06	83.2392
2.86096e-06	84.0909
2.99845e-06	84.939
3.13027e-06	85.7861
3.26029e-06	86.6329
3.39446e-06	87.4815
3.53124e-06	88.3291
3.67176e-06	89.1761
3.81938e-06	90.0277
3.97029e-06	90.8738
4.12673e-06	91.7214
4.29002e-06	92.5721
4.4608e-06	93.4216
4.63713e-06	94.2679
4.81728e-06	95.1141
5.00835e-06	95.9612
5.2122e-06	96.8128
5.41631e-06	97.6589
5.63022e-06	98.5051
8.93621e-06	103.772
1.30026e-05	109.054
1.82303e-05	114.342
2.24794e-05	119.607
3.05179e-05	124.868
4.15118e-05	130.121
5.33436e-05	135.378
6.91335e-05	140.639
8.99606e-05	145.916
0.000125862	151.181
0.000172973	156.402
0.000226624	161.653
0.00030461	166.867
0.000560651	177.325
0.000937505	187.503
0.00158	197.238
0.00244	206.52
0.00364	215.192
0.00513	223.279
0.0072	230.304
0.00935	237.137
0.01191	243.234
0.03082	264.476
0.06086	284.506
0.0845	296.363
0.09949	302.839
0.11934	310.599
0.13943	317.888
0.15959	324.885
0.17987	331.61
0.20026	337.949
0.2535	353.714
0.3045	367.88
0.35511	381.477
0.39892	392.916
0.44878	405.815
0.49904	418.51
0.54882	431.025
0.59919	443.162
0.60696	445.885
0.61472	448.463
0.62266	450.977
0.63039	453.368
0.63832	455.789
0.64616	458.067
0.65411	460.311
0.66206	462.547
0.67011	464.765
0.67816	466.967
0.68613	469.113
0.69409	471.191
0.70204	473.31
0.71004	475.434
0.71812	477.443
0.72616	479.413
0.73411	481.442
0.74215	483.503
0.75014	485.628
0.75813	487.712
0.76616	489.791
0.77411	491.876
0.78216	494
0.79022	496.148
0.79823	498.162
0.80619	500.26
0.81416	502.389
0.82225	504.49
0.83017	506.656
0.83817	508.818
0.84616	511.069
0.85402	513.234
0.86199	515.331
0.87003	517.374
0.87817	519.388
0.88623	521.474
0.89419	523.664
0.90209	525.988
0.90989	528.358
0.91768	530.86
0.92552	533.426
0.9331	536.154
0.94076	539.146
0.94804	542.311
0.97329	556.598
0.97835	562.636
0.98852	588.837
0.99385	631.833
0.98945	621.231
	592.367
	576.093
	552.574
	545.298
	539.547
	535.462
	530.8
	526.283
	522.016
	520.626
	519.22
	517.797
	516.396
	515.025
	513.601
	512.235
	510.861
	509.481
	508.063
	506.64
	505.17
	503.729
	502.321
	500.93
	499.494
	498.074
	496.669
	495.224
	493.786
	492.356
	490.962
	489.542
	488.091
	480.273
	471.667
	462.321
	452.057
	440.718
	428.904
	416.38
	402.059
	381.556
	352.882
	298.626
	278.254
	260.343

## Sheet: Figure 2a inset
pTA Pores
Average Diameter (nm)	Incremental Pore Volume (cm³/g)
80.2618	0.00201
45.7867	0.01224
35.9705	0.00274
31.8593	0.00261
28.5531	0.0024
25.841	0.00228
23.5803	0.00225
21.6894	0.00214
20.0688	0.00212
18.6609	0.00201
17.4254	0.00192
16.3314	0.00187
15.3673	0.00192
14.5176	0.00199
13.7637	0.00209
13.081	0.00219
12.4563	0.00211
11.8895	0.00213
11.3673	0.00207
10.8863	0.00212
10.4459	0.0021
10.0367	0.00201
9.65439	0.00218
9.29799	0.00216
8.9676	0.00213
8.65843	0.00213
8.36761	0.00215
8.09477	0.0022
7.83681	0.00213
7.59403	0.00211
7.36443	0.00204
7.14521	0.0021
6.93768	0.00225
6.74198	0.00225
6.55621	0.00221
6.37886	0.0023
6.20868	0.00237
6.04526	0.0024
5.88996	0.00243
5.74216	0.00245
5.6013	0.0025
5.4661	0.00269
5.33717	0.00267
5.21293	0.00282
5.0931	0.00292
4.97877	0.00312
4.55302	0.01285
3.98234	0.01352
3.50613	0.01372
3.1004	0.01396
2.77219	0.01222
2.46902	0.01436
2.17741	0.01456
1.9001	0.01569
1.73124	0.006

## Sheet: Figure 2b
pTA-Ph
Relative Pressure (P/Po)	Quantity Adsorbed (cm³/g STP)	Relative Pressure (P/Po)	Quantity Desorbed (cm³/g STP)
9.14873e-07	1.51627	0.9983	459.293
9.7802e-07	3.03279	0.96182	379.631
1.09919e-06	4.54877	0.92098	248.94
1.30852e-06	6.06495	0.88176	203.403
1.5165e-06	7.57948	0.84346	186.248
1.74913e-06	9.09317	0.80028	176.118
2.07625e-06	10.606	0.7593	170.095
2.52599e-06	12.1187	0.7375	167.577
3.03093e-06	13.6294	0.69765	163.828
3.65348e-06	15.1391	0.66065	160.906
4.41053e-06	16.6472	0.62388	158.39
5.33073e-06	18.1532	0.58589	156.028
6.04887e-06	19.6562	0.54918	153.908
7.55016e-06	21.1562	0.5112	151.854
8.71599e-06	22.6533	0.47277	149.733
1.03596e-05	24.1469	0.43528	147.715
1.25435e-05	25.6351	0.39811	145.751
1.4963e-05	27.1177	0.36086	143.711
1.7524e-05	28.5936	0.32344	141.636
2.17697e-05	30.06	0.28648	139.458
2.57391e-05	31.5135	0.24917	137.061
3.09348e-05	32.9583	0.21191	134.386
3.6989e-05	34.3876	0.17467	131.334
4.47462e-05	35.7994	0.13763	127.577
5.46807e-05	37.3055	0.10035	122.738
6.74799e-05	38.8081
8.31226e-05	40.3072
0.000101014	41.8041
0.000123581	43.2941
0.000151642	44.7786
0.000187019	46.2551
0.000229307	47.7246
0.00027687	49.1879
0.000341479	50.7191
0.000414472	52.2542
0.000505588	53.7808
0.000618194	55.2977
0.000760458	56.7974
0.000914495	58.3006
0.0011	59.7808
0.00134	61.2343
0.00161	62.6523
0.00191	64.0697
0.00225	65.4578
0.00263	66.811
0.00309	68.1011
0.00359	69.3578
0.0041	70.6191
0.00483	71.6632
0.00541	72.8841
0.00608	74.0099
0.00707	75.1029
0.00782	75.8981
0.00857	76.6872
0.00933	77.4703
0.01009	78.2535
0.03255	89.9065
0.05895	97.3089
0.07606	100.363
0.09921	104.251
0.12218	107.307
0.14473	109.997
0.16757	112.4
0.19029	114.539
0.21262	116.618
0.23475	118.472
0.25716	120.336
0.2792	122.132
0.30172	123.842
0.32419	125.49
0.34782	127.207
0.36975	128.789
0.39179	130.344
0.41413	131.895
0.4357	133.391
0.45757	134.9
0.48158	136.53
0.50406	138.097
0.52578	139.733
0.54883	141.371
0.57117	142.947
0.59302	144.558
0.61505	146.292
0.63779	148.049
0.66045	149.988
0.68247	151.937
0.70536	154.071
0.72755	156.389
0.74988	158.924
0.77256	161.807
0.79428	165.092
0.8172	168.962
0.83892	173.506
0.86068	179.116
0.88337	186.987
0.90571	198.217
0.927	215.145
0.94759	244.783
0.97328	330.898
0.9983	459.293

## Sheet: Figure 2b inset
pTA-Ph
Average Diameter (nm)	Incremental Pore Volume (cm³/g)
215.001	0.0027
114.806	0.00256
87.2902	0.02746
46.9544	0.02378
38.6243	0.00126
37.2774	0.00123
36.0756	0.00116
34.9076	0.00149
33.7519	0.00148
32.6983	0.00142
31.6894	0.00146
30.7556	0.00118
29.8731	0.00148
29.0595	0.0013
28.3087	0.00151
27.5472	0.00137
26.8293	0.00144
26.1362	0.00149
25.4794	0.00134
24.8822	0.00132
24.323	0.00134
23.7813	0.00151
23.2555	0.00149
22.7499	0.00148
22.285	0.00128
21.8442	0.00146
21.3983	0.00148
20.9833	0.00114
20.6066	0.00141
20.2154	0.00171
19.8286	0.0014
19.4856	0.00123
19.1556	0.00162
18.8165	0.00143
18.4869	0.0015
18.1709	0.00163
17.8638	0.00143
17.5774	0.00148
17.2936	0.00156
17.0003	0.00148
16.7283	0.0013
16.4767	0.0016
16.2336	0.00139
16.0033	0.00145
15.7799	0.00134
15.555	0.0015
15.3431	0.00144
15.1302	0.00161
14.9169	0.00141
14.7109	0.00155
14.515	0.00134
14.3323	0.00146
14.149	0.00153
13.9618	0.00151
13.7725	0.00161
13.5976	0.00145
13.4341	0.0015
13.2761	0.00142
13.1189	0.00157
12.9611	0.00151
12.8079	0.00171
12.6646	0.00153
12.5221	0.00149
12.3796	0.00156
12.2408	0.00165
12.0969	0.00183
11.9584	0.00158
11.8293	0.00162
11.7047	0.00165
11.5797	0.0016
11.4565	0.00175
11.3389	0.00152
11.222	0.00173
11.1061	0.00175
10.9967	0.00155
10.8938	0.00149
10.7957	0.00159
10.6971	0.00159
10.5953	0.00158
10.4942	0.00151
10.395	0.00166
10.2936	0.00177
10.1954	0.00155
10.1034	0.00162
10.0098	0.00174
9.91321	0.00166
9.8182	0.00164
9.72859	0.00157
9.63936	0.00174
9.55055	0.00175
9.46533	0.00183
9.38019	0.00174
9.29351	0.00178
9.21016	0.00186
9.13112	0.0019
9.0502	0.0019
8.97132	0.00171
8.8959	0.00186
8.82126	0.00188
8.75118	0.0016
8.68348	0.00174
8.61387	0.00196
8.54395	0.00183
8.47825	0.00159
8.41334	0.00184
8.34496	0.00206
8.27677	0.00206
8.20893	0.00207
8.14194	0.00197
8.07741	0.00183
8.01457	0.00194
7.95612	0.00183
7.89789	0.00195
7.83699	0.0019
7.77915	0.00171
7.72172	0.00195
7.66344	0.00205
7.60471	0.002
7.54603	0.00211
7.49272	0.00163
7.44222	0.00193
7.38747	0.00226
7.33151	0.00198
7.27944	0.00193
7.22939	0.00203
7.17845	0.00215
7.12696	0.00223
7.07756	0.00194
7.02949	0.00213
6.98138	0.00215
6.93525	0.00194
6.88937	0.002
6.8438	0.00189
6.79832	0.00211
6.75232	0.00207
6.70904	0.00199
6.6646	0.00228
6.61917	0.0024
6.57485	0.0022
6.53048	0.00229
6.48733	0.00216
6.44688	0.00215
6.40688	0.00236
6.36684	0.00211
6.32707	0.00231
6.28771	0.00208
6.24944	0.00229
6.21002	0.00235
6.17076	0.00226
6.13349	0.00227
6.09699	0.00207
6.06193	0.00218
6.02586	0.00247
5.98903	0.00237
5.95582	0.00212
5.92147	0.00247
5.88485	0.00244
5.84911	0.0023
5.81502	0.00234
5.78302	0.00217
5.75144	0.0024
5.71929	0.00217
5.68634	0.00244
5.65426	0.00232
5.62322	0.00247
5.59126	0.00261
5.56033	0.00228
5.52889	0.0026
5.49732	0.00242
5.46695	0.00268
5.43616	0.00259
5.4063	0.00269
5.3761	0.00266
5.34545	0.0026
5.31547	0.0026
5.2864	0.00261
5.25848	0.00263
5.23057	0.00268
5.20238	0.00281
5.17446	0.00268
5.14763	0.00265
5.12119	0.00291
5.09518	0.00272
5.0698	0.0029
5.04302	0.00294
5.01733	0.00288
4.99251	0.00314
4.96717	0.00311
4.9425	0.00329
4.91872	0.00318
4.89502	0.00347
4.87112	0.00366
4.84541	0.00468
4.46142	0.05581
3.88936	0.055
3.41314	0.05416
3.00682	0.05305
2.65127	0.05171
2.33473	0.04922
2.06925	0.04062
1.94507	0.00809
1.78617	0.04038

## Sheet: Figure 2c
pTA-Th BET
Relative Pressure (P/Po)	Quantity Adsorbed (cm³/g STP)	Relative Pressure (P/Po)	Quantity Desorbed (cm³/g STP)
0.01021	121.871	0.99446	663.291
0.03004	146.064	0.9842	661.514
0.06091	166.94	0.97514	658.084
0.08386	178.28	0.95175	638.304
0.09912	184.845	0.92711	605.18
0.11912	192.665	0.89914	566.79
0.13897	199.789	0.87613	538.475
0.15906	206.532	0.85228	512.093
0.17929	212.9	0.82712	487.765
0.19953	219.007	0.80232	466.554
0.25207	233.732	0.79832	463.329
0.30182	246.961	0.79479	460.632
0.35321	260.442	0.79126	457.993
0.39833	272.286	0.78762	455.184
0.44835	285.369	0.78413	452.616
0.49813	298.727	0.7803	449.995
0.54799	312.708	0.77635	447.303
0.59806	327.447	0.77242	444.629
0.60296	329.486	0.76836	441.944
0.60716	331.099	0.76466	439.511
0.61142	332.717	0.76068	436.917
0.61573	334.319	0.757	434.601
0.61997	335.842	0.75317	432.254
0.6243	337.314	0.74935	429.901
0.62866	338.799	0.74538	427.514
0.63291	340.285	0.74126	425.169
0.63733	341.791	0.73711	422.755
0.64168	343.32	0.73283	420.389
0.64599	344.794	0.72889	418.248
0.65038	346.338	0.72474	416.004
0.65487	347.822	0.72055	413.76
0.65952	349.385	0.71631	411.508
0.66403	350.888	0.71214	409.47
0.66837	352.412	0.70786	407.379
0.67274	353.918	0.70354	405.232
0.67723	355.483	0.69902	403.18
0.68157	356.979	0.69452	401.09
0.68589	358.501	0.69005	398.982
0.69018	360.05	0.68541	396.9
0.69454	361.602	0.68127	395.07
0.69878	363.134	0.67685	393.219
0.70332	364.757	0.67235	391.289
0.70754	366.307	0.66798	389.477
0.71177	367.859	0.66352	387.73
0.71604	369.452	0.65908	385.907
0.72021	371.019	0.65436	384.108
0.72442	372.615	0.64962	382.286
0.72857	374.196	0.64498	380.59
0.73273	375.88	0.64017	378.858
0.73695	377.477	0.63543	377.162
0.74107	379.101	0.63105	375.587
0.74547	380.836	0.62674	374.086
0.7496	382.54	0.62189	372.469
0.75376	384.28	0.61735	370.967
0.75799	386.047	0.61291	369.517
0.76202	387.8	0.60813	367.982
0.76609	389.596	0.60368	366.541
0.77028	391.4	0.59922	365.11
0.77429	393.217	0.54988	350.906
0.77835	395.089	0.50124	338.515
0.7827	397.151	0.45051	314.258
0.78687	399.194	0.3943	292.62
0.79094	401.156	0.35003	281.386
0.79494	403.127	0.29508	267.455
0.7989	405.139	0.25118	255.862
0.80296	407.262	0.20133	241.684
0.80705	409.446	0.14162	221.964
0.81088	411.581
0.81482	413.801
0.81854	415.985
0.82229	418.214
0.82614	420.525
0.82996	422.972
0.8339	425.496
0.83757	427.976
0.84141	430.661
0.84504	433.237
0.84855	435.784
0.85216	438.525
0.85585	441.292
0.85953	444.189
0.86291	447.034
0.86637	450.082
0.86982	452.944
0.87301	455.861
0.87637	459.03
0.87948	462.126
0.88279	465.375
0.8858	468.506
0.88904	471.734
0.89214	475.243
0.89541	478.859
0.89846	482.573
0.90144	486.02
0.90437	489.596
0.90734	493.616
0.91033	497.488
0.91323	501.51
0.91605	505.596
0.9188	509.747
0.92136	513.467
0.92408	517.695
0.92665	521.912
0.92928	526.411
0.93182	530.686
0.93438	535.121
0.93682	539.638
0.93916	544.205
0.9414	548.66
0.94376	553.234
0.94614	557.83
0.9483	562.683
0.97316	619.438
0.97886	633.739
0.99002	656.7
0.99446	663.291

## Sheet: Figure 2c inset
pTA-Th
Average Diameter (nm)	Incremental Pore Volume (cm³/g)
147.629	0.0029
91.8754	0.00574
49.4777	0.03495
32.1772	0.06148
23.1067	0.07427
18.3374	0.05623
15.3249	0.05353
13.0735	0.05015
11.3737	0.04427
10.6245	0.00676
10.4314	0.00563
10.2562	0.00551
10.0842	0.00592
9.9184	0.00539
9.75342	0.00546
9.58388	0.00562
9.41782	0.00561
9.25499	0.00562
9.10196	0.00511
8.95502	0.00546
8.81312	0.00486
8.678	0.00492
8.54436	0.00495
8.41209	0.00502
8.27874	0.00489
8.14651	0.00509
8.01573	0.00494
7.89204	0.00448
7.77359	0.00471
7.6548	0.00471
7.53815	0.00474
7.42502	0.00421
7.31447	0.00435
7.20503	0.0045
7.09544	0.00421
6.98683	0.00434
6.88183	0.00442
6.77797	0.00431
6.68061	0.00379
6.588	0.00378
6.49397	0.00399
6.40279	0.00373
6.31421	0.00353
6.22708	0.00377
6.13952	0.00363
6.05145	0.00371
5.96623	0.0034
5.88244	0.00347
5.79989	0.00341
5.72283	0.00319
5.65099	0.00301
5.57692	0.00319
5.50282	0.00297
5.43335	0.00286
5.36347	0.00302
5.29519	0.00287
5.23063	0.00285
4.83581	0.02758
4.27499	0.02347
3.79753	0.06364
3.35917	0.05278
3.01427	0.02016
2.69743
2.42414	0.02188
2.17377	0.02814
1.89031	0.04238

[truncated: 8 more sheets: Figure 2d, Figure 2d inset, Figure 3, Figure 4, Figure 5a, Figure 5b, Figure 5c, Figure 5d]
